# Supplementary material for: Seizure and redox rescue in a model of glucose transport deficiency
Source: PLoS Comput Biol. 2025 Apr 4;21(4):e1012959. doi: 10.1371/journal.pcbi.1012959 (PMC12002639; doi:10.1371/journal.pcbi.1012959)
Supplement: S1 Data — (ZIP) [file pcbi.1012959.s002.zip]

Archive with 52 entries (47 files):
- GLUT1_DS_model-main/
- GLUT1_DS_model-main/Fig1c_and_SuppFigS2.ipynb
- GLUT1_DS_model-main/Fig1d.ipynb
- GLUT1_DS_model-main/Fig2abControl.ipynb
- GLUT1_DS_model-main/Fig2abGLUT1def.ipynb
- GLUT1_DS_model-main/Fig2c.ipynb
- GLUT1_DS_model-main/Fig3ab.ipynb
- GLUT1_DS_model-main/Fig3c.ipynb
- GLUT1_DS_model-main/Fig3d.ipynb
- GLUT1_DS_model-main/Fig4.ipynb
- GLUT1_DS_model-main/Fig5ab.ipynb
- GLUT1_DS_model-main/Fig5cd.ipynb
- GLUT1_DS_model-main/README.md
- GLUT1_DS_model-main/SuppFigS1.ipynb
- GLUT1_DS_model-main/SuppFigS3.ipynb
- GLUT1_DS_model-main/SuppFigS4.ipynb
- GLUT1_DS_model-main/data/
- GLUT1_DS_model-main/data/u0_age_young.csv
- GLUT1_DS_model-main/data/v2function_202303211313.json
- GLUT1_DS_model-main/fluxes_analysis_helpers.py
- GLUT1_DS_model-main/metabolism_unit_models/
- GLUT1_DS_model-main/metabolism_unit_models/parameters/
- GLUT1_DS_model-main/metabolism_unit_models/parameters/ATDMP.jl
- GLUT1_DS_model-main/metabolism_unit_models/parameters/ETC.jl
- GLUT1_DS_model-main/metabolism_unit_models/parameters/GLC_transport.jl
- GLUT1_DS_model-main/metabolism_unit_models/parameters/GLYCOLYSIS.jl
- GLUT1_DS_model-main/metabolism_unit_models/parameters/MAS.jl
- GLUT1_DS_model-main/metabolism_unit_models/parameters/PPP_a.jl
- GLUT1_DS_model-main/metabolism_unit_models/parameters/PPP_n.jl
- GLUT1_DS_model-main/metabolism_unit_models/parameters/TCA.jl
- GLUT1_DS_model-main/metabolism_unit_models/parameters/bf_input.jl
- GLUT1_DS_model-main/metabolism_unit_models/parameters/creatine.jl
- GLUT1_DS_model-main/metabolism_unit_models/parameters/ephys_parameters.jl
- GLUT1_DS_model-main/metabolism_unit_models/parameters/general_parameters.jl
- GLUT1_DS_model-main/metabolism_unit_models/parameters/generalisations.jl
- GLUT1_DS_model-main/metabolism_unit_models/parameters/gltgln.jl
- GLUT1_DS_model-main/metabolism_unit_models/parameters/glycogen.jl
- GLUT1_DS_model-main/metabolism_unit_models/parameters/gshgssg.jl
- GLUT1_DS_model-main/metabolism_unit_models/parameters/ketones.jl
- GLUT1_DS_model-main/metabolism_unit_models/parameters/lactate.jl
- GLUT1_DS_model-main/metabolism_unit_models/parameters/pyrCarb.jl
- GLUT1_DS_model-main/metabolism_unit_models/parameters/pyrTrCytoMito.jl
- GLUT1_DS_model-main/metabolism_unit_models/u0_age_old.csv
- GLUT1_DS_model-main/metabolism_unit_models/u0_age_young.csv
- GLUT1_DS_model-main/metabolism_unit_models/u0_db_refined_selected_oct2021.jl
- GLUT1_DS_model-main/opt_sys_young_202302210826_2stim_PCmn.jl
- GLUT1_DS_model-main/output/
- GLUT1_DS_model-main/output/sim_th_191_ATP_dose5_extraTag_th_191_ATP_dose5_1.7459_3.2_6.32_0.00512_1027_2102_t.csv
- GLUT1_DS_model-main/output/sim_th_191_ATP_dose5_extraTag_th_191_ATP_dose5_1.7459_3.2_6.32_0.00512_1027_2102_u.csv
- GLUT1_DS_model-main/output/sim_th_191_ATP_dose5_extraTag_th_191_ATP_dose5_1.7459_3.2_6.32_0.00512_1027_2102_unames.csv
- GLUT1_DS_model-main/sim_main_diffCond_therapies.jl
- GLUT1_DS_model-main/variables_idxs.jl
