# Supplementary material for: Seizure and redox rescue in a model of glucose transport deficiency
Source: PLoS Comput Biol. 2025 Apr 4;21(4):e1012959. doi: 10.1371/journal.pcbi.1012959 (PMC12002639; doi:10.1371/journal.pcbi.1012959)
Supplement: S1 Data — (ZIP) [file pcbi.1012959.s002.zip › GLUT1_DS_model-main/Fig1d.ipynb]

# %% [code]
# This nb is to make Fig1c

# %% [code]
import pandas as pd
import numpy as np
import json
from itertools import chain

import matplotlib.pyplot as plt
import matplotlib as mpl

import seaborn as sns

import time

import glob

params = {
   'axes.labelsize': 14,
   'font.size': 14,
   'legend.fontsize': 14,
   'xtick.labelsize': 14,
   'ytick.labelsize': 14,
   'text.usetex': False,
   'figure.figsize': [4.5, 4.5],
    'savefig.facecolor':'white'
   }


mpl.rcParams.update(params)

timestr = time.strftime("%Y%m%d%H%M")

import random 
random.seed(12357)
np.random.seed(12357)

# %% [code]
sol_saveat_dt = [1,1e-4][0]

print(sol_saveat_dt)

inpath = "output/"
outpath = "figures/fig1c/" 

# %% [code]
##############################################
# set to True to save fig

savefigures = True #False #True 

##############################################

# %% [code]
! ls -lh output | grep "_u\." | grep "sim_" | wc -l

# %% [code]
print(len(glob.glob(inpath+"*_u.csv"))) 

# %% [code]
input_file_ids = [i.rstrip("_u.csv") for i in glob.glob(inpath+"*_u.csv")]

# %% [code]
selected_mets = [i[0:-1] for i in [ 

    'ATP_n0',
    'ATP_a0',
    'NADH_n0',
    'NADH_a0',
    
    'ATPmito_n0',
    'ATPmito_a0',
    'ATP_i_n0',
    'ATP_i_a0',
    
    'Glc_b0',
    'Glc_t_t0',
    'Glc_ecsBA0',
    'Glc_a0',
    
    'Glc_ecsAN0',
    'Glc_n0',
    'FBP_n0',
    'FBP_a0',
    
    'Lac_b0',
    'Lac_a0',
    'Lac_ecs0',
    'Lac_n0',

    'Pyr_n0',
    'Pyr_a0',
    'PYRmito_n0',
    'PYRmito_a0',

    'cAMP_a0',
    'GLY_a0',
    'f26bp_a0',
    'bHB_b0',
    
    'bHB_ecs0',
    'bHB_n0',
    'QH2mito_a0',
    'QH2mito_n0'

    
]]

len(selected_mets)

# %% [code]
input_file_ids = sorted(input_file_ids)

# %% [code]
input_dfs = []

for fid in input_file_ids:

    dfn = fid + "_u.csv"
    tfn = fid + "_t.csv"
    nfn = fid + "_unames.csv"
    
    df = pd.read_csv(dfn,header=None)
    tf = pd.read_csv(tfn,header=None)
    nf = pd.read_csv(nfn,header=None)
    
    df.columns = [i[:-1] for i in nf[0].values.tolist() ]
    
    df['time_s'] = tf[0].copy()
    df['condition'] = fid.replace("output/sim_","").split("_extraTag",1)[0]
    
    input_dfs.append(df)
    
input_df = pd.concat(input_dfs, axis=0, ignore_index=True)

# %% [code]
input_df = input_df.reindex(sorted(input_df.columns), axis=1)

input_df.head(3)

# %% [code]


# %% [code]
def_glut1_fig1 = [

    '121_default',
    'g1_61_def'
]

# %% [code]
lut_cnds = {
    '121_default':"#069e1d", 
    'g1_61_def':"#fa6f0c"
}


# %% [code]
fig, axs = plt.subplots(nrows=8, ncols=4, figsize=(10,13))  

for met, ax in zip(selected_mets, axs.ravel()):
        
    ax.axvspan(200, 230, color='lightgrey', alpha=0.5)

    g = sns.lineplot(data=input_df.loc[(input_df['time_s']>=180) & (input_df['condition'].isin(def_glut1_fig1)) ,:], 
                     x="time_s", y=met, 
                     palette=lut_cnds,hue='condition',
                     lw=2,ax=ax) 
    
    ax.legend([],[], frameon=False)
    
    ax.set_xlabel("t, s")
    ax.set_ylabel("Conc., mM")

    ax.set_title(met,pad=20)

    ax.spines.top.set_visible(False)
    ax.spines.right.set_visible(False)


plt.subplots_adjust(hspace=1)        
plt.subplots_adjust(wspace=0.35)        


handles, labels = ax.get_legend_handles_labels()
fig.legend(handles, [i for i in labels],bbox_to_anchor=(1.25, 1.0),frameon=False) # loc='upper center')

fig.tight_layout()
plt.show()    


if savefigures == True:
    
    spec_id = "fig1c_"
    
    fig.savefig(outpath +  spec_id +  timestr + ".pdf",transparent=True, bbox_inches="tight")
    fig.savefig(outpath +  spec_id +  timestr + ".png",dpi=300,transparent=False, bbox_inches="tight")


# %% [code]


# %% [code]


# %% [code]
