# Supplementary material for: Seizure and redox rescue in a model of glucose transport deficiency
Source: PLoS Comput Biol. 2025 Apr 4;21(4):e1012959. doi: 10.1371/journal.pcbi.1012959 (PMC12002639; doi:10.1371/journal.pcbi.1012959)
Supplement: S1 Data — (ZIP) [file pcbi.1012959.s002.zip › GLUT1_DS_model-main/Fig3ab.ipynb]

# %% [code]
import pandas as pd
import numpy as np
import json
from itertools import chain

import matplotlib.pyplot as plt
import matplotlib as mpl

import seaborn as sns

import time

import glob


params = {
   'axes.labelsize': 14,
   'font.size': 14,
   'legend.fontsize': 14,
   'xtick.labelsize': 14,
   'ytick.labelsize': 14,
   'text.usetex': False,
   'figure.figsize': [4.5, 4.5],
    'savefig.facecolor':'white'
   }

mpl.rcParams.update(params)


timestr = time.strftime("%Y%m%d%H%M")

# %% [code]
sol_saveat_dt = [1,1e-4][0]

print(sol_saveat_dt)

inpath = "output/"
outpath = "figures/supp2a/" 

# %% [code]
##############################################
# set to True to save fig

savefigures = True #False #True 

##############################################

# %% [code]
! ls -lh output | grep "_u\." | grep "sim_" | wc -l

# %% [code]
print(len(glob.glob(inpath+"*_u.csv"))) 

# %% [code]
input_file_ids = [i.rstrip("_u.csv") for i in glob.glob(inpath+"*_u.csv")]


# %% [code]


# %% [code]
input_file_ids = sorted(input_file_ids)

# %% [code]
input_dfs = []

for fid in input_file_ids:

    dfn = fid + "_u.csv"
    tfn = fid + "_t.csv"
    nfn = fid + "_unames.csv"
    
    df = pd.read_csv(dfn,header=None)
    tf = pd.read_csv(tfn,header=None)
    nf = pd.read_csv(nfn,header=None)
    
    df.columns = [i[:-1] for i in nf[0].values.tolist() ]
    
    df['time_s'] = tf[0].copy()
    df['condition'] = fid.replace("output/sim_","").split("_extraTag",1)[0] 
    
    input_dfs.append(df)
    
input_df = pd.concat(input_dfs, axis=0, ignore_index=True)

# %% [code]
print(input_df.shape)

# %% [code]
input_df = input_df.reindex(sorted(input_df.columns), axis=1)

# %% [code]
input_df.head(3)

# %% [code]
all_cnds_l = input_df['condition'].unique()

group1_control = [i for i in all_cnds_l if i.startswith('121_def') ]

print(len(group1_control))


group2_GLUT1 = [i for i in all_cnds_l if i.startswith('g1_61') and ("_dose" not in i) ]

print(len(group2_GLUT1))


# %% [code]
selected_cnds_all = group1_control + group2_GLUT1

# %% [code]
NADtot_c = 0.212 # mM # cyto
NADPtot = 0.0303 # mM
NADtot_m = 0.726 # mM

ATDPtot_n = 1.4449961078157665
ATDPtot_a = 1.3434724532826217
qAK = 0.92


# %% [code]
selected_cnds_all

# %% [code]
lut_ratios = {
    
 '121_default': "#069e1d",
 'g1_61_def': "#fa6f0c"
}

# %% [code]
ratios2plot_names = [ "NADc/NADHc n", "NADc/NADHc a", "NADm/NADHm n","NADm/NADHm a", "NADPc/NADPHc n","NADPc/NADPHc a", 
                     "ATPc/ADPc n","ATPc/ADPc a", "ATPm/ADPm n","ATPm/ADPm a", "ATPi/ADPi n","ATPi/ADPi a"]
    

# %% [code]


# %% [code]
fig, axs = plt.subplots(nrows=6, ncols=2, figsize=(5,12)) 


for i,selected_cnds in enumerate(selected_cnds_all):
    
    NADcNADHc_n = (NADtot_c - input_df.loc[(input_df['time_s']>=180) & (input_df['condition']==selected_cnds) ,"NADH_n"].values)/input_df.loc[(input_df['time_s']>=180) & (input_df['condition']==selected_cnds) ,"NADH_n"].values
    NADcNADHc_a = (NADtot_c - input_df.loc[(input_df['time_s']>=180) & (input_df['condition']==selected_cnds) ,"NADH_a"].values)/input_df.loc[(input_df['time_s']>=180) & (input_df['condition']==selected_cnds) ,"NADH_a"].values

    NADmNADHm_n = (NADtot_m - input_df.loc[(input_df['time_s']>=180) & (input_df['condition']==selected_cnds) ,"NADHmito_n"].values)/input_df.loc[(input_df['time_s']>=180) & (input_df['condition']==selected_cnds) ,"NADHmito_n"].values
    NADmNADHm_a = (NADtot_m - input_df.loc[(input_df['time_s']>=180) & (input_df['condition']==selected_cnds) ,"NADHmito_a"].values)/input_df.loc[(input_df['time_s']>=180) & (input_df['condition']==selected_cnds) ,"NADHmito_a"].values

    NADPcNADPHc_n = (NADtot_c - input_df.loc[(input_df['time_s']>=180) & (input_df['condition']==selected_cnds) ,"NADH_n"].values)/input_df.loc[(input_df['time_s']>=180) & (input_df['condition']==selected_cnds) ,"NADH_n"].values
    NADPcNADPHc_a = (NADtot_c - input_df.loc[(input_df['time_s']>=180) & (input_df['condition']==selected_cnds) ,"NADH_a"].values)/input_df.loc[(input_df['time_s']>=180) & (input_df['condition']==selected_cnds) ,"NADH_a"].values

    ADP_n = (input_df.loc[(input_df['time_s']>=180) & (input_df['condition']==selected_cnds) ,"ATP_n"].values)/2*(-qAK+np.sqrt(qAK*qAK+4*qAK*(ATDPtot_n/(input_df.loc[(input_df['time_s']>=180) & (input_df['condition']==selected_cnds) ,"ATP_n"].values)-1)))
    ADP_a = (input_df.loc[(input_df['time_s']>=180) & (input_df['condition']==selected_cnds) ,"ATP_a"].values)/2*(-qAK+np.sqrt(qAK*qAK+4*qAK*(ATDPtot_a/(input_df.loc[(input_df['time_s']>=180) & (input_df['condition']==selected_cnds) ,"ATP_a"].values)-1)))

    ATPADPc_n = input_df.loc[(input_df['time_s']>=180) & (input_df['condition']==selected_cnds) ,"ATP_n"].values / ADP_n
    ATPADPc_a = input_df.loc[(input_df['time_s']>=180) & (input_df['condition']==selected_cnds) ,"ATP_a"].values / ADP_a

    ATPADPm_n = input_df.loc[(input_df['time_s']>=180) & (input_df['condition']==selected_cnds) ,"ATPmito_n"].values / input_df.loc[(input_df['time_s']>=180) & (input_df['condition']==selected_cnds) ,"ADPmito_n"].values 
    ATPADPm_a = input_df.loc[(input_df['time_s']>=180) & (input_df['condition']==selected_cnds) ,"ATPmito_a"].values / input_df.loc[(input_df['time_s']>=180) & (input_df['condition']==selected_cnds) ,"ADPmito_a"].values 
    
    ATPADPi_n = input_df.loc[(input_df['time_s']>=180) & (input_df['condition']==selected_cnds) ,"ATP_i_n"].values / input_df.loc[(input_df['time_s']>=180) & (input_df['condition']==selected_cnds) ,"ADP_i_n"].values 
    ATPADPi_a = input_df.loc[(input_df['time_s']>=180) & (input_df['condition']==selected_cnds) ,"ATP_i_a"].values / input_df.loc[(input_df['time_s']>=180) & (input_df['condition']==selected_cnds) ,"ADP_i_a"].values 
    

    ratios2plot = [ NADcNADHc_n, NADcNADHc_a, NADmNADHm_n,NADmNADHm_a, NADPcNADPHc_n,NADPcNADPHc_a, ATPADPc_n,ATPADPc_a, ATPADPm_n,ATPADPm_a, ATPADPi_n,ATPADPi_a ]
    
    j = 0
    
    for met, ax in zip(ratios2plot, axs.ravel()):

        
        ax.axvspan(200, 230, color='lightgrey', alpha=0.5)

        g = sns.lineplot(x=np.arange(180,int(1+input_df['time_s'].max())), y=met, lw=2,alpha=0.75, ax=ax,
                        color=lut_ratios[selected_cnds],label=selected_cnds_all[i] ) 
        
        # if you don't like lines having different style, remove from this line the following: ,style="condition"

        ax.legend([],[], frameon=False)

        
        
        ax.set_xlabel("t, s")
        ax.set_ylabel("Ratio, a.u.")

        ax.set_title(ratios2plot_names[j] ) # + " " + selected_cnds
        
        j = j + 1
        
        ax.spines.top.set_visible(False)
        ax.spines.right.set_visible(False)

        
        
plt.subplots_adjust(hspace=1)        
plt.subplots_adjust(wspace=0.35)        


handles, labels = ax.get_legend_handles_labels()

labels2names = {'121_default':'control', 'g1_61_def':'GLUT1-def.'}

fig.legend(handles, [labels2names[i] for i in labels],bbox_to_anchor=(1.5, 1.0),frameon=False)  

fig.tight_layout()
plt.show()    


# %% [code]
if savefigures == True:
    
    spec_id = "ratios_"
    
    fig.savefig(outpath +  spec_id +  timestr + ".pdf",transparent=False, bbox_inches="tight")
    fig.savefig(outpath +  spec_id +  timestr + ".png",dpi=300,transparent=False, bbox_inches="tight")


# %% [code]


# %% [code]


# %% [code]
