# Supplementary material for: Seizure and redox rescue in a model of glucose transport deficiency
Source: PLoS Comput Biol. 2025 Apr 4;21(4):e1012959. doi: 10.1371/journal.pcbi.1012959 (PMC12002639; doi:10.1371/journal.pcbi.1012959)
Supplement: S1 Data — (ZIP) [file pcbi.1012959.s002.zip › GLUT1_DS_model-main/Fig3d.ipynb]

# %% [markdown]
# What are the effects of suggested combinatorial therapies?

# %% [code]
import pandas as pd
import numpy as np
import json
from itertools import chain

import matplotlib.pyplot as plt
import matplotlib as mpl

import seaborn as sns

import time
import glob

params = {
   'axes.labelsize': 14,
   'font.size': 14,
   'legend.fontsize': 14,
   'xtick.labelsize': 14,
   'ytick.labelsize': 14,
   'text.usetex': False,
   'figure.figsize': [4.5, 4.5],
    'savefig.facecolor':'white'
   }

mpl.rcParams.update(params)


import random 
random.seed(12357)
np.random.seed(12357)


import pprint 
ppdict = pprint.PrettyPrinter(indent=4, sort_dicts=False)


from sklearn.preprocessing import StandardScaler
from sklearn.decomposition import PCA

import umap
import hdbscan
import sklearn.cluster as cluster
from sklearn.metrics import adjusted_rand_score, adjusted_mutual_info_score


timestr = time.strftime("%Y%m%d%H%M")
print(timestr)

# %% [code]
sol_saveat_dt = [1,1e-4][0]

print(sol_saveat_dt)

inpath = "output/"
outpath = "figures/fig4bATPonly/" 

# %% [code]
##############################################
# set to True to save fig

savefigures = True #False #True 

##############################################

# %% [code]
! ls -lh output | grep "_u\." | grep "sim_" | wc -l

# %% [code]
print(len(glob.glob(inpath+"*_u.csv"))) 

# %% [code]
input_file_ids = [i.rstrip("_u.csv") for i in glob.glob(inpath+"*_u.csv")]


input_file_ids = sorted(input_file_ids)

# %% [code]
input_dfs = []

for fid in input_file_ids:

    dfn = fid + "_u.csv"
    tfn = fid + "_t.csv"
    nfn = fid + "_unames.csv"
    
    df = pd.read_csv(dfn,header=None)
    tf = pd.read_csv(tfn,header=None)
    nf = pd.read_csv(nfn,header=None)
    
    df.columns = [i[:-1] for i in nf[0].values.tolist() ]
    
    df['time_s'] = tf[0].copy()
    df['condition'] = fid.replace("output/sim_","").split("_extraTag",1)[0]
    
    input_dfs.append(df)
    
input_df = pd.concat(input_dfs, axis=0, ignore_index=True)

# %% [code]
print(input_df.shape)

# %% [code]
input_df = input_df.reindex(sorted(input_df.columns), axis=1)

# %% [code]
input_df = input_df.loc[input_df['time_s']>180,:]
input_df = input_df.reset_index(drop=True)

# %% [code]
input_df.head(3)

# %% [code]
all_cnds_l = sorted(input_df['condition'].unique())
len(all_cnds_l)

# %% [code]


# %% [code]


# %% [markdown]
### Metric to rank therapies efficiencies

# %% [code]
ATPsNADs = [i[0:-1] for i in [ 

    'ATP_a0',
    'ATP_i_a0',
    'ATP_i_n0',
    'ATP_mi_a0',
    'ATP_mi_n0',
    'ATP_mx_a0',
    'ATP_mx_n0',
    'ATP_n0',
    'ATPmito_a0',
    'ATPmito_n0',

    'NADH_a0',
    'NADH_n0',
    'NADHmito_a0',
    'NADHmito_n0',
    'NADPH_a0',
    'NADPH_n0'
    
]]

ATPs  = [i[0:-1] for i in [ 

    'ATP_a0',
    'ATP_i_a0',
    'ATP_i_n0',
    'ATP_mi_a0',
    'ATP_mi_n0',
    'ATP_mx_a0',
    'ATP_mx_n0',
    'ATP_n0',
    'ATPmito_a0',
    'ATPmito_n0' 
    
]]

NADs = [i[0:-1] for i in [ 

    'NADH_a0',
    'NADH_n0',
    'NADHmito_a0',
    'NADHmito_n0',
    'NADPH_a0',
    'NADPH_n0'
    
]]


NADs_noNADPs = [i[0:-1] for i in [ 

    'NADH_a0',
    'NADH_n0',
    'NADHmito_a0',
    'NADHmito_n0'
    
]]

NADPs = [i[0:-1] for i in [ 

    'NADPH_a0',
    'NADPH_n0'
    
]]

# %% [code]
# for more clear figure, calc relative to GLUT1 instead of control and outline control on the figures

control_df = input_df.loc[input_df['condition']=='g1_61_def',ATPs].copy()

control_df = control_df.reset_index(drop=True)

print(control_df.shape)

control_df.head(3)

# %% [code]
therapies_cnds = [i for i in all_cnds_l if ((i.startswith('g1_') and ('_dose1' not in i) and 
                                             ('_dose2' not in i) and 
                                             ('_dose3' not in i) and 
                                             ('_dose4' not in i) and 
                                             
                                             ('_dose6' not in i) and 
                                             ('_dose7' not in i) and 
                                             ('_dose8' not in i) and 
                                             ('_pls' not in i) and ('_PDH' not in i) ) or (i == "th_191_ATP_dose5")  or (i == '121_default') ) ]

len(therapies_cnds)

# %% [code]
sorted(therapies_cnds)

# %% [code]
therapies_df = input_df.loc[input_df['condition'].isin(therapies_cnds),['condition']+ATPs].copy()

therapies_df = therapies_df.reset_index(drop=True)

print(therapies_df.shape)

therapies_df.head(3)

# %% [code]
therapies_df.loc[therapies_df['condition']=='g13_41_blood_glc_ini',:].shape[0] == control_df.shape[0]

# %% [code]
def efficiency_metric(control,therapy,cnd):
    
    if therapy.shape[0] != control.shape[0]:
        
        print("ATTENTION, check input shapes for ",cnd)
        return(None)
    
    else:    
        eff = np.median(np.sum(100*(therapy.loc[:,control.columns] - control)/control))
    
        return(eff)

# %% [code]
np.sum(np.sum(100*(therapies_df.loc[therapies_df['condition']=='g13_41_blood_glc_ini',control_df.columns] - control_df)/control_df))

# %% [code]
therapies_ranking = {}

for cnd in therapies_cnds:
    
    therapy = therapies_df.loc[therapies_df['condition']==cnd,control_df.columns].reset_index(drop=True) 
    control = control_df
    
    therapies_ranking[cnd] = efficiency_metric(control,therapy,cnd)

# %% [code]
therapies_ranking_df = pd.DataFrame(dict(sorted(therapies_ranking.items(), key=lambda item: item[1],reverse=True)).items())

therapies_ranking_df.columns = ['therapy','score']

therapies_ranking_df.head(3)

# %% [code]
therapies_ranking_df.shape


# %% [code]
sorted(therapies_ranking_df.therapy.values)

# %% [code]


# %% [code]
dict(sorted(therapies_ranking.items(), key=lambda item: item[1],reverse=True))

# %% [code]
therapies_ranking_df.loc[therapies_ranking_df['therapy']=='g1_61_def',:]

# %% [code]
therapies_ranking_df['therapy'] = therapies_ranking_df['therapy'].str.replace("_"," ")

# %% [code]
fig = plt.figure(figsize=(4,10))
ax = plt.subplot(111)


sns.barplot(ax=ax,
            data=therapies_ranking_df, 
            x='score', y='therapy', orient='h',facecolor='#5a8ec4') 
            
            # hue="cmps",palette=lut_cmps,ci=95

plt.axvline(x=0,color='#fa6f0c',lw=3,linestyle='dashed')
plt.axvline(x=therapies_ranking_df.loc[therapies_ranking_df['therapy']=='121 default','score'].values[0],color='#069e1d',lw=3,linestyle='dashed')

ax.spines.top.set_visible(False)
ax.spines.right.set_visible(False)

ax.set_ylabel("")
ax.set_xlabel("Efficiency score")

plt.show()

if savefigures == True:
    
    spec_id = "fig4b_therapies_barplot_ATPMetric_noPDH_"
    
    fig.savefig(outpath +  spec_id +  timestr + ".pdf",transparent=False, bbox_inches="tight")
    fig.savefig(outpath +  spec_id +  timestr + ".png",dpi=300,transparent=False, bbox_inches="tight")


# %% [code]


# %% [code]


# %% [code]
