# Supplementary material for: Seizure and redox rescue in a model of glucose transport deficiency
Source: PLoS Comput Biol. 2025 Apr 4;21(4):e1012959. doi: 10.1371/journal.pcbi.1012959 (PMC12002639; doi:10.1371/journal.pcbi.1012959)
Supplement: S1 Data — (ZIP) [file pcbi.1012959.s002.zip › GLUT1_DS_model-main/README.md]

# GLUT1_DS_model
The model presented in Coggan et al. Seizure and redox rescue in a model of glucose transport deficiency.
It can be simulated by running "julia sim_main_diffCond_therapies.jl" from the command line. 
Please see the code line 247 in sim_main_diffCond_therapies.jl to select which version of the model need to be simulated (replace 191 with any integer from 1 to 191). 

Figures making code is also provided.
