# Supplementary material for: Seizure and redox rescue in a model of glucose transport deficiency
Source: PLoS Comput Biol. 2025 Apr 4;21(4):e1012959. doi: 10.1371/journal.pcbi.1012959 (PMC12002639; doi:10.1371/journal.pcbi.1012959)
Supplement: S1 Data — (ZIP) [file pcbi.1012959.s002.zip › GLUT1_DS_model-main/SuppFigS4.ipynb]

# %% [code]
import pandas as pd
import numpy as np
import json
from itertools import chain

import matplotlib.pyplot as plt
import matplotlib as mpl
from matplotlib.patches import Patch
import seaborn as sns

from sklearn.preprocessing import StandardScaler

import time

import glob

params = {
   'axes.labelsize': 14,
   'font.size': 14,
   'legend.fontsize': 14,
   'xtick.labelsize': 14,
   'ytick.labelsize': 14,
   'text.usetex': False,
   'figure.figsize': [4.5, 4.5],
    'savefig.facecolor':'white'
   }

mpl.rcParams.update(params)

timestr = time.strftime("%Y%m%d%H%M")

# %% [code]
sol_saveat_dt = [1,1e-4][0]

print(sol_saveat_dt)

inpath = "output/"
outpath = "figures/fig4a/" 

# %% [code]
##############################################
# set to True to save fig

savefigures = True #False #True 

##############################################

# %% [code]
print(len(glob.glob(inpath+"*_u.csv"))) 

# %% [code]
input_file_ids = [i.rstrip("_u.csv") for i in glob.glob(inpath+"*_u.csv")]


# %% [code]
mets2plot2_sel3met = [i[0:-1] for i in ["Mg_x_n0","NADHmito_n0", "QH2mito_n0", "CytCredmito_n0",  
            "ATPmito_n0", "ATP_mx_n0", "ATP_i_n0", "ATP_mi_n0", 
             
            "ATP_n0", "FUMmito_n0", "MALmito_n0", "OXAmito_n0", "SUCmito_n0", "SUCCOAmito_n0", "CoAmito_n0", 
            "AKGmito_n0",  "ISOCITmito_n0", "CITmito_n0", "AcCoAmito_n0", "AcAc_n0", "AcAcCoA_n0", "PYRmito_n0", "bHB_n0", "bHB_ecs0", "bHB_b0",  "GLU_n0", 
            "NADH_n0", "Mg_x_a0",   "NADHmito_a0", "QH2mito_a0", "CytCredmito_a0",  
            "ATPmito_a0",   "ATP_mx_a0",  "ATP_i_a0",   "ATP_mi_a0",  
             
            "ATP_a0",  "FUMmito_a0", "MALmito_a0", "OXAmito_a0", "SUCmito_a0", "SUCCOAmito_a0", "CoAmito_a0", 
            "AKGmito_a0", "ISOCITmito_a0", "CITmito_a0", "AcCoAmito_a0", "PYRmito_a0", 
            "GLN_a0", "GLUT_a0", 
             
            "ddHb0", "O2cap0", 
              "Glc_b0", "Glc_t_t0", "Glc_ecsBA0", "Glc_a0", "Glc_ecsAN0", "Glc_n0", "G6P_n0", "G6P_a0", "F6P_n0", "F6P_a0", "FBP_n0", "FBP_a0", "f26bp_a0", "GLY_a0", "G1P_a0", "GAP_n0", "GAP_a0", 
              "DHAP_n0", "DHAP_a0", "BPG13_n0", "BPG13_a0", "NADH_a0", "PG3_n0", "PG3_a0", "PG2_n0", "PG2_a0", "PEP_n0", "PEP_a0", "Pyr_n0", "Pyr_a0", "Lac_b0", "Lac_ecs0", "Lac_a0", "Lac_n0", 
              "NADPH_n0", "NADPH_a0", "R5P_n0", "R5P_a0",  "E4P_n0", "E4P_a0", 
              "GSH_n0", "GSH_a0", "cAMP_a0"
]]

len(mets2plot2_sel3met)


# %% [code]
input_file_ids = sorted(input_file_ids)

# %% [code]
input_dfs = []

for fid in input_file_ids:

    dfn = fid + "_u.csv"
    tfn = fid + "_t.csv"
    nfn = fid + "_unames.csv"
    
    df = pd.read_csv(dfn,header=None)
    tf = pd.read_csv(tfn,header=None)
    nf = pd.read_csv(nfn,header=None)
    
    df.columns = [i[:-1] for i in nf[0].values.tolist() ]
    
    df['time_s'] = tf[0].copy()
    df['condition'] = fid.replace("output/sim_","").split("_extraTag",1)[0].replace("_"," ")
    
    input_dfs.append(df)
    
input_df = pd.concat(input_dfs, axis=0, ignore_index=True)

# %% [code]
print(input_df.shape)

# %% [code]
startid = 180
endid = int(input_df['time_s'].max())

# %% [code]
input_df = input_df.loc[:,mets2plot2_sel3met+['condition','time_s']]

# %% [code]
input_df_mp = input_df.loc[(input_df['time_s']>=startid),:].copy()  
input_df_mp = input_df_mp.drop(columns='time_s')
startid

# %% [code]
def ccv(x):
    if np.mean(x) !=0:
        return np.std(x)/np.mean(x)
    else:
        return 0

input_df_data2 = input_df_mp.groupby('condition').agg([np.mean,np.median,np.max,np.min,ccv]) #.melt(ignore_index=False).reset_index()

# %% [code]
input_df_data2.head(3)

# %% [code]
input_df_data2 = input_df_data2.reset_index(drop=False)
input_df_mp_cvAmpl_l = pd.melt(input_df_data2,id_vars=['condition'])

# %% [code]
input_df_mp_cvAmpl_l.head(3)

# %% [code]


# %% [code]
def get_cmps_index(df):
    cmps1 = []
    for i in df['variable_0'].to_list():
       
        if i in ['ddHb','O2cap']:
            cmps1.append("b_ecs")
                
        elif len(i.split("_")) >1:
            if i.split("_")[-1] == "ecsAN":
                cmps1.append("b_ecs")
                
            elif i.split("_")[-1] == "ecsBA":
                cmps1.append("b_ecs")
                
            elif i.split("_")[-1] == "ecs":
                cmps1.append("b_ecs")
                
            elif i.split("_")[-1] == "t":
                cmps1.append("b_ecs")
                
            elif i.split("_")[-1] == "b":
                cmps1.append("b_ecs")
                
            elif i.split("_")[-1] == "out":
                cmps1.append("b_ecs")
                
            else:
                cmps1.append(i.split("_")[-1].rstrip("0"))
        else:
            #print(i)
            cmps1.append("other")
            
    return cmps1

cmps = get_cmps_index(input_df_mp_cvAmpl_l)

# %% [code]
set(cmps)

# %% [code]
input_df_mp_cvAmpl_l['cmps'] = cmps
input_df_mp_cvAmpl_l.head(3)

# %% [code]
cmps_d = dict(zip(input_df_mp_cvAmpl_l['variable_0'],input_df_mp_cvAmpl_l['cmps']))

# %% [code]
fid = '202303211313'
with open(f"data/v2function_{fid}.json","r") as f:
    v2function = json.load(f)

lut_funs = {'keto': '#a6cee3',
 'ETC': '#1f78b4',
 'TCA': '#b2df8a',
 'redox': '#33a02c',
 'ATDMP': '#fb9a99',
 'GLTGLN': '#e31a1c',
 'resp': '#fdbf6f',
 'GLCLS': '#ff7f00',
 'PPP': '#cab2d6'}

# %% [code]
input_df_mp_cvAmpl_l['fns'] = input_df_mp_cvAmpl_l['variable_0'].map(v2function)

# %% [code]
input_df_mp_cvAmpl_l.head(3)

# %% [code]
input_df_mp_cvAmpl_l = input_df_mp_cvAmpl_l.sort_values(by=['cmps','fns'],ascending=False)

# %% [code]
input_df_mp_cvAmpl_l.head(3)

# %% [code]
input_df_mp_cvAmpl_l[["variable_id","variable_cmp"]] = input_df_mp_cvAmpl_l['variable_0'].str.split("_",1, expand=True)

# %% [code]


# %% [code]
mypal_cmps = ['#00b7ff','#1f58a3','#8206a1']  
lut_cmps = dict(zip(['n','a','b_ecs'], mypal_cmps))

# %% [code]


# %% [markdown]
### Clustermaps

# %% [code]
input_df_data2.index = input_df_data2['condition']
input_df_data2 = input_df_data2.drop(columns='condition')

input_df_data2.index = input_df_data2.index 

# %% [code]
input_df_data2.head(3)

# %% [code]
input_df_data2.shape

# %% [code]


# %% [code]
input_df_data2.head(3)

# %% [code]
input_df_data2_T = input_df_data2.T
input_df_data2_T.head(3)

# %% [code]
all_cnds_l = input_df['condition'].unique()

group1_control = [i for i in all_cnds_l if (not i.startswith('g')) and (not i.startswith('th')) and  ('dose1' not in i) and 
                                             ('dose2' not in i) and 
                                             ('dose3' not in i) and 
                                             ('dose4' not in i) and 
                                             
                                             ('dose6' not in i) and 
                                             ('dose7' not in i) and 
                                             ('dose8' not in i) and 
                                             (' pls' not in i) and (' PDH' not in i) ]
                  
                  
                  

print(len(group1_control))


group2_GLUT1 = [i for i in all_cnds_l if (i.startswith('g1 ') or i.startswith('th ')) and ('dose1' not in i) and 
                                             ('dose2' not in i) and 
                                             ('dose3' not in i) and 
                                             ('dose4' not in i) and 
                                             
                                             ('dose6' not in i) and 
                                             ('dose7' not in i) and 
                                             ('dose8' not in i) and 
                                             (' pls' not in i) and (' PDH' not in i) 
               ]

print(len(group2_GLUT1))


# %% [code]
cnds_groups = {
    
    'group1_control':group1_control,
    
    'group2_GLUT1d':group2_GLUT1 
}

# %% [code]
cnds_groups_r = { v: k for k, l in cnds_groups.items() for v in l }

# %% [code]
print(input_df_data2_T.shape)
input_df_data2_T = input_df_data2_T.loc[:,cnds_groups_r.keys()]
print(input_df_data2_T.shape)

# %% [code]
cnds_groups.keys()

# %% [code]
mypal_cnds = ['#069e1d','#fa6f0c' ]  
lut_cnds = dict(zip(['group1_control', 'group2_GLUT1d' ], mypal_cnds))

# %% [code]
col_colors2funs = pd.Series(input_df_data2_T.columns,index=input_df_data2_T.columns).map(cnds_groups_r).map(lut_cnds)

color_df_cols_2 = pd.DataFrame({"cnd_group": col_colors2funs}, index=input_df_data2_T.columns)

# %% [code]
input_df_data2_T = input_df_data2_T.reset_index(drop=False)

# %% [code]
input_df_data2_T.head(3)

# %% [code]
input_df_data2_T = input_df_data2_T.drop(columns = "level_1")
input_df_data2_T.index = input_df_data2_T['level_0']

input_df_data2_T = input_df_data2_T.drop(columns = "level_0")

# %% [code]
input_df_data2_T.head()

# %% [code]
row_colors2cmps = pd.Series(input_df_data2_T.index,index=input_df_data2_T.index).map(cmps_d).map(lut_cmps)
row_colors2funs = pd.Series(input_df_data2_T.index,index=input_df_data2_T.index).map(v2function).map(lut_funs)

color_df_rows_2 = pd.DataFrame({"function": row_colors2funs, "cmps": row_colors2cmps}, index=input_df_data2_T.index)

# %% [code]


# %% [code]
cm_method = ["single","complete","average","weighted","centroid","median","ward" ][2]  
cm_metric =  "cosine" 

print(f"{cm_method}, {cm_metric}")

# %% [code]
from  matplotlib.colors import LinearSegmentedColormap
c = ["#08e8dd","white","#ff253d"]
v = [0,.5,1.]
l = list(zip(v,c))

cmap2=LinearSegmentedColormap.from_list('vlag',l, N=256)

custompalette = sns.diverging_palette(195, 10, 100, 55,1, as_cmap=True)

print(sns.diverging_palette(195, 10, 100, 55,1, as_cmap=False).as_hex())

sns.diverging_palette(195, 10, 100, 55,1, as_cmap=False).as_hex()


# %% [code]
input_df_data2_T.head(3)

# %% [code]
c1 = sns.clustermap(input_df_data2_T, 
                     robust=True, #False,# True,
                    
                    annot=False,
                    
                     row_cluster=True,
                     col_cluster=True,
                    
                    method=cm_method,
                    metric=cm_metric,
                    
                    z_score=0,
                    linewidths=0,  
                    center=0,
                    #vmin=-3,vmax=3,
                    dendrogram_ratio=0.05,
                    
                    figsize=(16,8),
                    cbar_pos=(1, 0.8, 0.05, 0.18),
                    
                    cmap=cmap2,
                    
                    row_colors=color_df_rows_2,
                    col_colors=color_df_cols_2,
                    
                    xticklabels=True, yticklabels=False
                    
           )

# Variables functions legend
for label in lut_funs.keys():
    c1.ax_col_dendrogram.bar(0, 0, color=lut_funs[str(label)], label=label, linewidth=0)
l1 = c1.ax_col_dendrogram.legend(title='Functions', loc="upper right", ncol=1, bbox_to_anchor=(1.05,0.55), frameon=False, bbox_transform=plt.gcf().transFigure)

# Variables cmps legend
for label in lut_cmps.keys():
    c1.ax_col_dendrogram.bar(0, 0, color=lut_cmps[label], label=label, linewidth=0)
l2 = c1.ax_col_dendrogram.legend(title='Functions', loc='upper right', ncol=1, bbox_to_anchor=(1.05, 1), frameon=False, bbox_transform=plt.gcf().transFigure)

# Parameters cnds legend
for label in lut_cnds.keys():
    c1.ax_row_dendrogram.bar(0, 0, color=lut_cnds[label], label=label, linewidth=0)
l3 = c1.ax_row_dendrogram.legend(title='Conditions', loc='upper right', ncol=1, bbox_to_anchor=(0.95, 1),frameon=False,  bbox_transform=plt.gcf().transFigure)

c1.fig.subplots_adjust(right=0.7)
c1.ax_cbar.set_position((0.8, .2, .03, .4))


plt.show()

if savefigures == True:
    c1.savefig(outpath + "fig4a_clustermap_" + timestr +  ".pdf",transparent=True)
    c1.savefig(outpath + "fig4a_clustermap_" + timestr +  ".png",dpi=300, bbox_inches="tight",transparent=False)
else:
    print("savefigures == False")

# %% [code]


# %% [code]


# %% [code]
