# Supplementary material for: Seizure and redox rescue in a model of glucose transport deficiency
Source: PLoS Comput Biol. 2025 Apr 4;21(4):e1012959. doi: 10.1371/journal.pcbi.1012959 (PMC12002639; doi:10.1371/journal.pcbi.1012959)
Supplement: S1 Data — (ZIP) [file pcbi.1012959.s002.zip › GLUT1_DS_model-main/data/v2function_202303211313.json]

{"K_x_n": "ETC", "Mg_x_n": "ETC", "NADHmito_n": "redox", "QH2mito_n": "ETC", "CytCredmito_n": "ETC", "O2_n": "resp", "ATPmito_n": "ATDMP", "ADPmito_n": "ATDMP", "ATP_mx_n": "ATDMP", "ADP_mx_n": "ATDMP", "Pimito_n": "ATDMP", "ATP_i_n": "ATDMP", "ADP_i_n": "ATDMP", "ATP_mi_n": "ATDMP", "ADP_mi_n": "ATDMP", "Pi_i_n": "ATDMP", "ATP_n": "ATDMP", "FUMmito_n": "TCA", "MALmito_n": "TCA", "OXAmito_n": "TCA", "SUCmito_n": "TCA", "SUCCOAmito_n": "TCA", "CoAmito_n": "TCA", "AKGmito_n": "TCA", "ISOCITmito_n": "TCA", "CITmito_n": "TCA", "AcCoAmito_n": "TCA", "AcAc_n": "keto", "AcAcCoA_n": "keto", "PYRmito_n": "TCA", "bHB_n": "keto", "bHB_ecs": "keto", "bHB_b": "keto", "GLUmito_n": "GLTGLN", "NADH_n": "redox", "K_x_a": "ETC", "Mg_x_a": "ETC", "NADHmito_a": "redox", "QH2mito_a": "ETC", "CytCredmito_a": "ETC", "O2_a": "resp", "ATPmito_a": "ATDMP", "ADPmito_a": "ATDMP", "ATP_mx_a": "ATDMP", "ADP_mx_a": "ATDMP", "Pimito_a": "ATDMP", "ATP_i_a": "ATDMP", "ADP_i_a": "ATDMP", "ATP_mi_a": "ATDMP", "ADP_mi_a": "ATDMP", "Pi_i_a": "ATDMP", "ATP_a": "ATDMP", "FUMmito_a": "TCA", "MALmito_a": "TCA", "OXAmito_a": "TCA", "SUCmito_a": "TCA", "SUCCOAmito_a": "TCA", "CoAmito_a": "TCA", "AKGmito_a": "TCA", "ISOCITmito_a": "TCA", "CITmito_a": "TCA", "AcCoAmito_a": "TCA", "PYRmito_a": "TCA", "GLN_n": "GLTGLN", "GLN_out": "GLTGLN", "GLN_a": "GLTGLN", "GLUT_a": "GLTGLN", "ddHb": "resp", "O2cap": "resp", "Glc_b": "GLCLS", "Glc_t_t": "GLCLS", "Glc_ecsBA": "GLCLS", "Glc_a": "GLCLS", "Glc_ecsAN": "GLCLS", "Glc_n": "GLCLS", "G6P_n": "GLCLS", "G6P_a": "GLCLS", "F6P_n": "GLCLS", "F6P_a": "GLCLS", "FBP_n": "GLCLS", "FBP_a": "GLCLS", "f26bp_a": "GLCLS", "GLY_a": "GLCLS", "G1P_a": "GLCLS", "GAP_n": "GLCLS", "GAP_a": "GLCLS", "DHAP_n": "GLCLS", "DHAP_a": "GLCLS", "BPG13_n": "GLCLS", "BPG13_a": "GLCLS", "NADH_a": "redox", "PG3_n": "GLCLS", "PG3_a": "GLCLS", "PG2_n": "GLCLS", "PG2_a": "GLCLS", "PEP_n": "GLCLS", "PEP_a": "GLCLS", "Pyr_n": "GLCLS", "Pyr_a": "GLCLS", "Lac_b": "GLCLS", "Lac_ecs": "GLCLS", "Lac_a": "GLCLS", "Lac_n": "GLCLS", "NADPH_n": "redox", "NADPH_a": "redox", "GL6P_n": "PPP", "GL6P_a": "PPP", "GO6P_n": "PPP", "GO6P_a": "PPP", "RU5P_n": "PPP", "RU5P_a": "PPP", "R5P_n": "PPP", "R5P_a": "PPP", "X5P_n": "PPP", "X5P_a": "PPP", "S7P_n": "PPP", "S7P_a": "PPP", "E4P_n": "PPP", "E4P_a": "PPP", "GSH_n": "redox", "GSH_a": "redox", "GSSG_n": "redox", "GSSG_a": "redox", "PCr_n": "ATDMP", "PCr_a": "ATDMP", "cAMP_a": "ATDMP", "GPa_a": "GLCLS", "GPb_a": "GLCLS"}
