# Supplementary material for: Seizure and redox rescue in a model of glucose transport deficiency
Source: PLoS Comput Biol. 2025 Apr 4;21(4):e1012959. doi: 10.1371/journal.pcbi.1012959 (PMC12002639; doi:10.1371/journal.pcbi.1012959)
Supplement: S1 Data — (ZIP) [file pcbi.1012959.s002.zip › GLUT1_DS_model-main/metabolism_unit_models/parameters/ATDMP.jl]

qAK  = 0.92
vATPasesn   = 0.0
vATPasesg   = 0.0
ATDPtot_n = 1.4449961078157665
ATDPtot_a = 1.3434724532826217

Vmaxfadk_n = 1.0
KmADPADK_n = 0.35
KmATPADK_n = 0.27
KmAMPADK_n = 0.32
KeqADK_n = 2.21

Vmaxfadk_a = 14.67
KmADPADK_a = 0.35
KmATPADK_a = 0.27
KmAMPADK_a = 0.32
KeqADK_a = 2.21

KmpiAC_a = 0.01
VmaxfAC_a = 0.003
KmACATP_a = 0.8
KicAMPAC_a = 0.045
VmaxrAC_a = 0.0001
KmcAMPAC_a = 0.4
