# Supplementary material for: Seizure and redox rescue in a model of glucose transport deficiency
Source: PLoS Comput Biol. 2025 Apr 4;21(4):e1012959. doi: 10.1371/journal.pcbi.1012959 (PMC12002639; doi:10.1371/journal.pcbi.1012959)
Supplement: S1 Data — (ZIP) [file pcbi.1012959.s002.zip › GLUT1_DS_model-main/metabolism_unit_models/parameters/ETC.jl]

etcF       = 0.096484
etcR       = 8314e-6
etcT       = (273.15 + 37)
etcRT      = etcR*etcT
dG_C1o  = -69.37
dG_C3o  = -32.53
dG_C4o  = -122.94
dG_F1o  = 36.03
n_A     = 3.0
K_i    = 120e-3
Mg_tot  = 20e-3
NADtot      = 726e-6
W_c     = 1/0.0575
W_m     = 0.143/0.20;
W_x     = 0.9*W_m;
W_i     = 0.1*W_m;
x_KH   =  2.9802e7
CIM     = 6.7568e-6
x_K    = 0;
x_AK   = 0
K_AK   = 0;
x_C1   =  1.0200e+003
x_C3   =  0.2241
k_Pi3  =  0.192e-3
k_Pi4  =  25.31e-3
x_C4   =  3.2131e-004
k_O2    = 1.2e-4
gamma   = 5.99
x_A     = 85.0
x_Pi2   = 327.0
k_dHPi  = 10^(-6.75)
k_PiH   = 0.45082e-3
x_Pi1   = 3.85e5
x_MgA  =  1e6
k_Pi1  =  0.13413e-3
k_Pi2  =  0.677e-3
x_Hle  =  149.61265600173826
x_Ht    = 2044.5370854408536
r_DH   = 4.35730398512522
x_buff =  1437.0652678883314
x_DH   = 0.0478558445772299
x_ANT  = 0.0647001029937813
k_mADP = 1.03045032866899E-05
x_F1   =  7099.66908851658
K_DT    = 0.00166023273526023
K_DD    = 0.000409766157053928
x_Hle_a  = 149.61265600173826
x_KH_a   =  2.9802e7
x_buff_a =   1437.0652678883314
x_K_a    = 0;
x_AK_a   = 0
K_AK_a   = 0;
x_C1_a   =  1.0200e+003
x_C3_a   =  0.2241
k_Pi3_a  =  0.192e-3
k_Pi4_a  =  25.31e-3
x_C4_a   =  3.2131e-004
k_O2_a    = 1.2e-4
x_Ht_a    = 2044.5370854408536
gamma_a   = 5.99
x_A_a     = 85.0
x_Pi2_a   = 327.0
k_dHPi_a  = 10^(-6.75)
k_PiH_a   = 0.45082e-3
x_Pi1_a   = 3.85e5
x_MgA_a  =  1e6
k_Pi1_a  =  0.13413e-3
k_Pi2_a  =  0.677e-3
r_DH_a   = 4.51551099390501
x_DH_a = 0.014771869267445427
x_ANT_a  = 0.0881948452324846
k_mADP_a = 1.07960040439672E-05
x_F1_a  = 6306.50439347496
K_DT_a  = 0.00194323827864375
K_DD_a  = 0.000328048467890892
