# Supplementary material for: Seizure and redox rescue in a model of glucose transport deficiency
Source: PLoS Comput Biol. 2025 Apr 4;21(4):e1012959. doi: 10.1371/journal.pcbi.1012959 (PMC12002639; doi:10.1371/journal.pcbi.1012959)
Supplement: S1 Data — (ZIP) [file pcbi.1012959.s002.zip › GLUT1_DS_model-main/metabolism_unit_models/parameters/GLC_transport.jl]

C_Glc_a = 4.6
TmaxGLCce = 2.21
KeG = 10.3
ReGoi = 1.
ReGio = 1.
ReGee = 1.
TmaxGLCeb = 20.0
KeG2 = 12.5
ReGoi2 = 1.
ReGio2 = 1.
ReGee2 = 1.
TmaxGLCba = 8.
KeG3 = 8.
ReGoi3 = 1.
ReGio3 = 0.73
ReGee3 = 0.73
TmaxGLCai = 0.032
KeG4 = 8.
ReGoi4 = 1.
ReGio4 = 1.36
ReGee4 = 1.36
TmaxGLCin = 0.4
KeG5 = 2.8
ReGoi5 = 1.
ReGio5 = 0.72
ReGee5 = 0.72
kGLCdiff = 0.29
