# Supplementary material for: Seizure and redox rescue in a model of glucose transport deficiency
Source: PLoS Comput Biol. 2025 Apr 4;21(4):e1012959. doi: 10.1371/journal.pcbi.1012959 (PMC12002639; doi:10.1371/journal.pcbi.1012959)
Supplement: S1 Data — (ZIP) [file pcbi.1012959.s002.zip › GLUT1_DS_model-main/metabolism_unit_models/parameters/GLYCOLYSIS.jl]

VmaxHK_n = 0.51617647
KmHK_n = 0.05
KIATPhex_n = 0.554
KIATPhex_a = 0.554
nHhexn = 4.
VmaxHK_a = 0.4129411
KmHK_a = 0.05
nHhexa = 4.
KiHKG6P_n = 0.01021
KiHKG6P_a = 0.0137
Vmax_fPGI_n = 0.5109590762636075
Km_G6P_fPGI_n = 0.593
Km_F6P_rPGI_n = 0.095
Vmax_fPGI_a = 0.5408672262560398
Km_G6P_fPGI_a = 0.593
Km_F6P_rPGI_a = 0.095
VmaxPFK_n = 0.3511362207540195
VmaxPFK_a = 0.15208109403904177
KmPFKF6P_n = 0.05170785
KmPFKF6P_a = 0.035
KiPFK_ATP_na = 0.666155029035142
KiPFK_ATP_n = 0.666155029035142
KiPFK_ATP_a = 0.666155029035142
nPFKn = 4.
nPFKa = 4.
KmF26BP_PFK_a = 0.0042
nPFKf26bp_a = 5.5
KoPFK_f26bp_a = 0.55
Vmax_PFKII_g = 0.0031731959656441096
Kmf6pPFKII_g = 0.027
KmatpPFKII_g = 0.0675993571084336
Km_act_adpPFKII_g = 0.0667721029996198
Vmax_f26pase_g = 0.052
Km_f26bp_f_26pase_g =  0.07
Ki_f6p_f_26_pase_g = 0.02
Vmaxald_n = 1.400146917265416
Keqald_n = 0.1
KmfbpAld_n = 0.003
KmgapAld_n = 0.08
KmdhapAld_n = 0.03
Vmaxald_a = 3.2308258205047813
Keqald_a = 0.0005
KmfbpAld_a = 0.003
KmgapAld_a = 0.08
KmdhapAld_a = 0.03
Vmaxtpi_n = 0.9842422040175792
Keqtpi_n = 20.0
KmdhapTPI_n = 0.6
KmgapTPI_n = 0.4
Vmaxtpi_a = 1.0263480086710068
Keqtpi_a = 20.0
KmdhapTPI_a = 0.6
KmgapTPI_a = 0.4
Vmaxgapdh_n = 182.64561255814576
Keqgapdh_na = 0.2
KmnadGpdh_n = 0.00947604205269482
KmGapGapdh_n = 0.101
KmpiGpdh_n = 3.9
KmnadhGapdh_n = 0.00817504585255996
KmBPG13Gapdh_n = 0.0035
Vmaxgapdh_a = 3388.635929380235
KmnadGpdh_a = 0.0106952634603107
KmGapGapdh_a = 0.101
KmpiGpdh_a = 3.9
KmnadhGapdh_a = 0.008659493402079
KmBPG13Gapdh_a = 0.0035
Vmaxpgk_n = 90.8064278816738
Keqpgk_na = 2600.
Kmbpg13pgk_n = 0.1
Kmadppgk_n = 0.350477947537394
Kmpg3pgk_n = 0.67
Kmatppgk_n = 0.38728441113536
Vmaxpgk_a = 95.5247294642638
Kmbpg13pgk_a = 0.1
Kmadppgk_a = 0.363316278693795
Kmpg3pgk_a = 0.67
Kmatppgk_a = 0.431968764786817
Vmaxpgm_n = 1.0002776306165402
Keqpgm_n = 0.1814
Kmpg3pgm_n = 0.22
Kmpg2pgm_n = 0.28
Vmaxpgm_a = 1.0
Keqpgm_a = 0.1814
Kmpg3pgm_a = 0.22
Kmpg2pgm_a = 0.28
Vmaxenol_n = 12.0
Keqenol_n = 0.8
Kmpg2enol_n = 0.05
Km_pep_enol_n = 0.15
Vmaxenol_a = 12.
Keqenol_a = 0.8
Kmpg2enol_a = 0.05
Km_pep_enol_a = 0.15
Vmaxpk_n = 7.48969758041304
Km_pep_pk_n = 0.074
Km_adp_pk_n = 0.562062013433244
Ki_ATP_pk_n = 1.88029571803631
Vmaxpk_a = 8.88447689329492
Km_pep_pk_a = 0.074
Km_adp_pk_a = 0.510068084908044
Ki_ATP_pk_a = 1.76791009718649 
