# Supplementary material for: Seizure and redox rescue in a model of glucose transport deficiency
Source: PLoS Comput Biol. 2025 Apr 4;21(4):e1012959. doi: 10.1371/journal.pcbi.1012959 (PMC12002639; doi:10.1371/journal.pcbi.1012959)
Supplement: S1 Data — (ZIP) [file pcbi.1012959.s002.zip › GLUT1_DS_model-main/metabolism_unit_models/parameters/MAS.jl]

VfAAT_n = 1.2829135841551298
KiAKG_AAT_n = 1.9
KeqAAT_n = 0.14
KmAKG_AAT_n = 1.3
KmASP_AAT_n = 0.5
KiGLU_AAT_n = 10.7
KiASP_AAT_n = 263.0
KmOXA_AAT_n = 0.1
KmGLU_AAT_n = 3.5

VmaxcMDH_n = 11.927187547739674
Keqcmdh_n = 3.15e-5
Kmmalcmdh_n = 0.77
Kmnadcmdh_n = 0.05
Kmoxacmdh_n = 0.04
Kmnadhcmdh_n = 0.05
VfCAAT_n = 0.6248605383756786
KiAKG_CAAT_n = 1.
KeqCAAT_n = 0.358
KmAKG_CAAT_n = 0.15
KmASP_CAAT_n = 6.7
KiGLU_CAAT_n =  10.7
KiASP_CAAT_n = 21.0
KmOXA_CAAT_n = 0.11
KmGLU_CAAT_n = 5.0
Vmaxagc_n = 0.0001830479496983698
Km_aspmito_agc_n = 0.05
Km_glu_agc_n = 5.6
Km_asp_agc_n = 0.05
Km_glumito_agc_n = 2.8
Vmaxmakgc_n = 0.000262718660265385
Km_mal_mkgc_n = 0.4
Km_akgmito_mkgc_n = 0.2
Km_malmito_mkgc_n = 0.71
Km_akg_mkgc_n = 0.1
