# Supplementary material for: Seizure and redox rescue in a model of glucose transport deficiency
Source: PLoS Comput Biol. 2025 Apr 4;21(4):e1012959. doi: 10.1371/journal.pcbi.1012959 (PMC12002639; doi:10.1371/journal.pcbi.1012959)
Supplement: S1 Data — (ZIP) [file pcbi.1012959.s002.zip › GLUT1_DS_model-main/metabolism_unit_models/parameters/PPP_a.jl]

VmaxG6PDH_a = 477.195127843729
KeqG6PDH_a = 0.008
K_G6P_G6PDH_a = 0.03
K_NADP_G6PDH_a = 0.13
K_GL6P_G6PDH_a = 0.0180932
K_NADPH_G6PDH_a = 2E-05
Vmax6PGL_a = 8.839100733681803
Keq6PGL_a = 961.0
K_GL6P_6PGL_a = 0.0180932
K_GO6P_6PGL_a = 2.28618
Vmax6PGDH_a = 1.7337940118891872e7
Keq6PGDH_a = 37.38848579759115
K_GO6P_6PGDH_a = 3.23421e-5
K_NADP_6PGDH_a = 0.200000007547866
K_RU5P_6PGDH_a = 0.0537179
K_NADPH_6PGDH_a = 4.00000000000001E-05
VmaxRPI_a = 0.014902971468358402
KeqRPI_a = 35.9999996723297
K_RU5P_RPI_a = 0.0537179
K_R5P_RPI_a = 0.778461
VmaxRPE_a = 0.4272424527742825
KeqRPE_a = 33.0
K_RU5P_RPE_a = 0.0537179
K_X5P_RPE_a = 0.603002
VmaxTKL1_a = 0.004900238015784919
KeqTKL1_a = 9860.43282385396
K_X5P_TKL1_a = 0.000173625
K_R5P_TKL1_a = 0.000585387
K_GAP_TKL1_a = 0.049985901384741
K_S7P_TKL1_a = 0.192807
VmaxTKL2_a = 0.13463638716265247
KeqTKL2_a = 0.142052917466236
K_F6P_TKL2_a = 1.99901443230202
K_GAP_TKL2_a = 0.28731529730184
K_X5P_TKL2_a = 0.603002
K_E4P_TKL2_a = 0.109681
VmaxTAL_a = 30.710157982217925
KeqTAL_a = 0.95
K_GAP_TAL_a = 1.99999999999998
K_S7P_TAL_a = 0.192807
K_F6P_TAL_a = 5.00000000000008E-05
K_E4P_TAL_a = 0.109681
k1NADPHox_a = 0.005509761591955474 
