# Supplementary material for: Seizure and redox rescue in a model of glucose transport deficiency
Source: PLoS Comput Biol. 2025 Apr 4;21(4):e1012959. doi: 10.1371/journal.pcbi.1012959 (PMC12002639; doi:10.1371/journal.pcbi.1012959)
Supplement: S1 Data — (ZIP) [file pcbi.1012959.s002.zip › GLUT1_DS_model-main/metabolism_unit_models/parameters/PPP_n.jl]

VmaxG6PDH_n = 2413.389592436078
KeqG6PDH_n = 0.00674385476573124
K_G6P_G6PDH_n = 0.0109183101365999
K_NADP_G6PDH_n = 0.0835423944062894
K_GL6P_G6PDH_n = 0.0180932
K_NADPH_G6PDH_n = 5.7841990084678E-05
Vmax6PGL_n = 8711.029873731239
Keq6PGL_n = 961.0
K_GL6P_6PGL_n = 0.0180932
K_GO6P_6PGL_n = 2.28618
Vmax6PGDH_n = 80.41773386353813
Keq6PGDH_n = 23.4988291155184
K_GO6P_6PGDH_n = 3.23421e-05
K_NADP_6PGDH_n = 0.0330619252781597
K_RU5P_6PGDH_n = 0.0537179
K_NADPH_6PGDH_n = 5.2529395568622E-05
VmaxRPI_n = 0.013057366069767283
KeqRPI_n = 0.587090549959032
K_RU5P_RPI_n = 0.0537179
K_R5P_RPI_n = 0.778461
VmaxRPE_n = 0.2039985464986835
KeqRPE_n = 34.9820646657167
K_RU5P_RPE_n = 0.0537179
K_X5P_RPE_n = 0.603002
VmaxTKL1_n = 0.004950133634259906
KeqTKL1_n = 9860.43282385396
K_X5P_TKL1_n = 0.000173625
K_R5P_TKL1_n = 0.000585387
K_GAP_TKL1_n = 0.00499217405386077
K_S7P_TKL1_n = 0.192807
VmaxTKL2_n = 0.030468555594855798
KeqTKL2_n = 0.142052917466236
K_F6P_TKL2_n = 1.38310526172865
K_GAP_TKL2_n = 0.123421366286679
K_X5P_TKL2_n = 0.603002
K_E4P_TKL2_n = 0.109681
VmaxTAL_n = 77.12873595245502
KeqTAL_n = 3.0
K_GAP_TAL_n = 1.434093758861
K_S7P_TAL_n = 0.192807
K_F6P_TAL_n = 0.00045967540870832
K_E4P_TAL_n = 0.109681
k1NADPHox_n = 0.0009369376443550519 
