# Supplementary material for: Seizure and redox rescue in a model of glucose transport deficiency
Source: PLoS Comput Biol. 2025 Apr 4;21(4):e1012959. doi: 10.1371/journal.pcbi.1012959 (PMC12002639; doi:10.1371/journal.pcbi.1012959)
Supplement: S1 Data — (ZIP) [file pcbi.1012959.s002.zip › GLUT1_DS_model-main/metabolism_unit_models/parameters/TCA.jl]

VmaxPDHCmito_n = 2.67222326259307
KmPyrMitoPDH_n = 0.068
KmNADmitoPDH_na = 0.036
KmCoAmitoPDH_n = 0.007684422893475319
VmaxPDHCmito_a = 2.79810789599674
KmPyrMitoPDH_a = 0.068
KmCoAmitoPDH_a = 0.0047
VmaxCSmito_n = 0.4689427553439143
KmOxaMito_n = 0.005
KiCitMito_n = 1.0
KmAcCoAmito_n = 0.0048
KiCoA_n = 0.02
VmaxCSmito_a = 0.7181459358580017
KmOxaMito_a = 0.004
KiCitMito_a = 1.0
KmAcCoAmito_a = 0.0048
KiCoA_a = 0.02
VmaxAco_n = 25.611147830094392
KeqAco_na = 0.11
KmCitAco_n = 0.48
KmIsoCitAco_n = 0.12
VmaxAco_a = 9.438075110105698
KmCitAco_a = 0.48
KmIsoCitAco_a = 0.12
VmaxIDH_n = 1194.49868869589
KiNADmito_na = 0.14
KmIsoCitIDHm_n = 0.15
KmNADmito_na = 0.5033
KiNADHmito_na = 0.00475
nIDH = 3
VmaxIDH_a = 332.052098136637
KmIsoCitIDHm_a = 0.15
nIDH = 3
VmaxKGDH_n = 28.6907036435173
KiADPmito_KGDH_n = 0.6
KiATPmito_KGDH_n = 0.0108261270854904
Km1KGDHKGDH_n = 0.8
Km_CoA_kgdhKGDH_n = 0.005
KmNADkgdhKGDH_na = 0.021
KiCa2KGDH_n = 1.2e-05
KiNADHKGDHKGDH_na = 0.0045
Ki_SucCoA_kgdhKGDH_n = 0.0039
VmaxKGDH_a = 7.74815022676304
KiADPmito_KGDH_a = 0.5046016363070087
KiATPmito_KGDH_a = 0.054580855381112
Km1KGDHKGDH_a = 0.6287013099563603
Km_CoA_kgdhKGDH_a = 0.005
KiCa2KGDH_a = 1.2e-05
Ki_SucCoA_kgdhKGDH_a = 0.0039
VmaxSuccoaATPscs_n = 410.83664327655714
AmaxPscs_n = 1.2
npscs_n = 3.0
Keqsuccoascs_na = 3.8
Km_succoa_scs_n = 0.02852096394334664
Km_succ_scs_n = 0.836589467070621
Km_pi_scs_na = 2.5
Km_coa_scs_n = 0.056
Km_atpmito_scs_n = 0.0156620432157514
Km_ADPmito_scs_n = 0.25
VmaxSuccoaATPscs_a = 182.496590618396
AmaxPscs_a = 1.2
npscs_a = 3.0
Km_succoa_scs_a = 0.041
Km_succ_scs_a = 1.6
Km_coa_scs_a = 0.056
Km_atpmito_scs_a = 0.0164177843454365
Km_ADPmito_scs_a = 0.25
Vmaxfum_n = 129.92082588239924
Keqfummito_na = 6.0
Km_fummito_n = 0.15102517071248805
Km_malmito_n = 0.3
Vmaxfum_a = 42.24027032956515
Km_fummito_a = 0.14
Km_malmito_a = 0.3
VmaxMDHmito_n = 390.370655175952
Keqmdhmito_na = 0.025
Km_mal_mdh_n = 0.4
Km_nad_mdh_na = 0.06
Km_oxa_mdh_n = 0.1
Km_nadh_mdh_na = 0.044
VmaxMDHmito_a = 107.964870005644
Km_mal_mdh_a = 0.4
Km_oxa_mdh_a = 0.1 
