# Supplementary material for: Seizure and redox rescue in a model of glucose transport deficiency
Source: PLoS Comput Biol. 2025 Apr 4;21(4):e1012959. doi: 10.1371/journal.pcbi.1012959 (PMC12002639; doi:10.1371/journal.pcbi.1012959)
Supplement: S1 Data — (ZIP) [file pcbi.1012959.s002.zip › GLUT1_DS_model-main/metabolism_unit_models/parameters/bf_input.jl]

global_par_F_0 = 0.012
global_par_delta_F = 0.42
global_par_tau_v = 35.0
global_par_t_0 = 200.0
global_par_t_fin = 20.0

global_par_t_1 = 2.0
C_O_a = 8.34
PScapA = 0.8736
PScapNAratio = 1.9
KO2b = 0.0361
HbOP = 8.6
param_degree_nh = 2.73
