# Supplementary material for: Seizure and redox rescue in a model of glucose transport deficiency
Source: PLoS Comput Biol. 2025 Apr 4;21(4):e1012959. doi: 10.1371/journal.pcbi.1012959 (PMC12002639; doi:10.1371/journal.pcbi.1012959)
Supplement: S1 Data — (ZIP) [file pcbi.1012959.s002.zip › GLUT1_DS_model-main/metabolism_unit_models/parameters/creatine.jl]

Crtot = 10.0
kCKnps = 0.0214016075483191
kCKgps = 0.00178189983486018
KeqCKnpms = 0.04265840286184623
KeqCKgpms = 0.034
