# Supplementary material for: Seizure and redox rescue in a model of glucose transport deficiency
Source: PLoS Comput Biol. 2025 Apr 4;21(4):e1012959. doi: 10.1371/journal.pcbi.1012959 (PMC12002639; doi:10.1371/journal.pcbi.1012959)
Supplement: S1 Data — (ZIP) [file pcbi.1012959.s002.zip › GLUT1_DS_model-main/metabolism_unit_models/parameters/ephys_parameters.jl]

KmPump  =   0.5;
SmVn    =   2.5e04;
SmVg    =   2.5e04;
glia        =   50.0;
Cm      =   1e-03;
gL      =   0.02;
gNa     = 56.
gK      = 6.
g_M = 0.075
gCa     =   0.02;
gmAHP   =   6.5;
KD      =   30e-03;
tauCa   =   150e-03;
Ca0     =   0.5e-04;
EK      =   -80.0;
ECa     =   120.0;
Ee      =   0.0;
Ei      =   -80.0;
phi    =   4.0;
kPumpn  = 2.2e-06;
gNan    = 0.0136;
gNag    = 0.0061;
gKpas   = 0.04
kPumpg  = 4.5e-07;
vPumpg0 = 0.0687;
gKn = 0.05
gKg = 0.05
tau_max = 0.6
RateDecayK_a = 0.07
ImaxNaKa = 1.45
INaKaKThr = 20.
INaKaNaThr = 30.
gKirV = 6.75*gKpas
VKirAV = 31.15
gKirS = 40*gKpas
VKirS = 26.8
gleakA = gKpas
VleakA = -40.
VprodEET_a = 72.0
kdeg_EET_a = 7.1
CaMinEET_a = 5e-5
EETshift = 2000.0
Ca3BK = 0.0004
Ca4BK = 0.00015
v4BK = 14.5
v5BK = 8.
v6BK = -13.
psiBK = 2.664
gBK = 54.0*gKpas
EBK = -80.
KGlutSyn = 4.
deltaGlutSyn = 0.001235
rhIP3a = 0.0048
kdegIP3a = 1.25
konhIP3Ca_a = 2000.
khIP3Ca_aINH = 1e-4
Pleak_CaER_a = 1e-3
beta_Ca_a =  0.025
VCa_pump_a = 0.055
KpCa_pump_a = 0.00019
ImaxIP3_a = 1.0
KIIP3_a = 1e-5
KCaactIP3_a = 0.00017
Ca_perivasc = 5.0e-3
tauTRPCa_perivasc = 20.
gTRP = 10*gKpas
VTRP = 6.
r0TRPVsinf = 0.0237
e2TRPVsinf = 0.046
kTRPVsinf = 0.101
gammaCaaTRPVsinf = 5e-5
gammaCapTRPVsinf = 0.32
v1TRPsinf_a = 120.
v2TRPsinf_a = 13.
epsilon = 1.0
mu_glia_ephys = 0.1
kbath = 4.0
gamma = 5.99
glia_c = 30.
Na_n2_baseNKA = 18.
K_n_Rest = 120.
Na_n_Rest = 8.
Na_out = 150.
synInput = 1e-12
gbar    = 7.8e-06;
finf    = 3.5;
f0      = 32;
tau     = 2.5
Ne = 240.0
amplGR = 1.1
tauG= 2.
KsynGlutPulse = 0.4;
