# Supplementary material for: Seizure and redox rescue in a model of glucose transport deficiency
Source: PLoS Comput Biol. 2025 Apr 4;21(4):e1012959. doi: 10.1371/journal.pcbi.1012959 (PMC12002639; doi:10.1371/journal.pcbi.1012959)
Supplement: S1 Data — (ZIP) [file pcbi.1012959.s002.zip › GLUT1_DS_model-main/metabolism_unit_models/parameters/general_parameters.jl]

R = 8.31
T = 310.0
F = 9.64853e04
RTF     =   26.73
eto_n =  0.45
eto_a = 0.25
eto_ecs = 0.2
eto_b = 0.0055
beta = eto_n/eto_ecs
T2Jcorrection = 0.2783450473253539
