# Supplementary material for: Seizure and redox rescue in a model of glucose transport deficiency
Source: PLoS Comput Biol. 2025 Apr 4;21(4):e1012959. doi: 10.1371/journal.pcbi.1012959 (PMC12002639; doi:10.1371/journal.pcbi.1012959)
Supplement: S1 Data — (ZIP) [file pcbi.1012959.s002.zip › GLUT1_DS_model-main/metabolism_unit_models/parameters/generalisations.jl]

VrespMitoout_n = 0.140644217754747
VrespMitoout_a = 0.0510063287190737
KO2MitoResp = 0.001
KRespADP_n = 0.0557248838326987
KRespADP_a = 0.0102874918177607
KRespNADH_n = 0.13114593324930549
KRespNADH_a = 0.0759898967510787
TgNADH_jlv = 55.0410655992489
MgCyto_jlv = 0.0002614
MgMito_jlv = 9620.0
TnNADH_jlv  = 2910.22500248421
MnCyto_jlv = 4.653e-08
MnMito_jlv = 366600.0
KmMito   = 0.04
KmMito_a = 0.02
KmNADn_jlv = 2.023244602040409
KmNADg_jlv = 162.04744400627905
VMaxMitoinn = 0.877982001488671
VMaxMitoing = 34.5066477078802
V_oxphos_n = 4.60513160667386
V_oxphos_a = 2.45307864305658
K_oxphos_n = 1.0
K_oxphos_a = 1.0
mu_oxphos_n = 0.00778541423822839
mu_oxphos_a = 0.0478833989798708
nu_oxphos_n = 0.244089708012957
nu_oxphos_a = 0.0615914841992225
