# Supplementary material for: Seizure and redox rescue in a model of glucose transport deficiency
Source: PLoS Comput Biol. 2025 Apr 4;21(4):e1012959. doi: 10.1371/journal.pcbi.1012959 (PMC12002639; doi:10.1371/journal.pcbi.1012959)
Supplement: S1 Data — (ZIP) [file pcbi.1012959.s002.zip › GLUT1_DS_model-main/metabolism_unit_models/parameters/gltgln.jl]

TmaxSNAT_GLN_n = 0.07614698345131839
KmSNAT_GLN_n = 1.1
coeff_gln_ratio_n_ecs = 2.5
VmGLS_n = 330.14406166650446
KeqGLS_n = 25.
KmGLNGLS_n = 12.0
KiGLUGLS_n = 45.0

glut_vesicle_deltaConc = 0.1
coeff_synGlutRelease = 1.5
v_thr = 60.
Na_syn_EAAT = 150.0
H_syn_EAAT = 4e-05
H_ast_EAAT = 6e-05
SA_ast_EAAT = 2.8274e-13
alpha_EAAT = 0.41929231117352916
beta_EAAT = 0.035
K_ast_EAAT = 100.0
Vol_syn = 1e-18
Vol_astEAAT = 3.76e-17

VmGDH_a = 0.0192685649342926
KeqGDH_a = 1.5
KiNAD_GDH_a = 1.0
KmGLU_GDH_a = 3.5
KiAKG_GDH_a = 0.25
KiNADH_GDH_a = 0.004
KmNADH_GDH_a = 0.04
KmAKG_GDH_a = 1.1
KiGLU_GDH_a = 3.5
VmaxGLNsynth_a = 0.020022679766390446
KmGLNsynth_a = 2.0
muGLNsynth_a = 0.01
TmaxSNAT_GLN_a = 0.054730164766604375
KmSNAT_GLN_a = 1.1
coeff_gln_ratio_a_ecs = 1. 
