# Supplementary material for: Seizure and redox rescue in a model of glucose transport deficiency
Source: PLoS Comput Biol. 2025 Apr 4;21(4):e1012959. doi: 10.1371/journal.pcbi.1012959 (PMC12002639; doi:10.1371/journal.pcbi.1012959)
Supplement: S1 Data — (ZIP) [file pcbi.1012959.s002.zip › GLUT1_DS_model-main/metabolism_unit_models/parameters/glycogen.jl]

kL2_GS_a = 0.4502909779144298
kmL2_GS_a = 1.4
k_L2_GS_a = 0.8008668792292503
km_L2_GS_a = 1.4
VmaxGP_a = 0.001843542832727982
KmGP_AMP_a = 0.1
hGPa = 1.5
Vmaxfpglm_a = 1.8474212896979174
KmG6PPGLM_a = 0.001
KmG1PPGLM_a = 0.01
KeqPGLM_a = 4.9
VmaxPDE_a = 1e-3
Kmcamppde_a = 0.0055
kg8_GSAJay = 5.0
st_GSAJay = 0.003
kmg8_GSAJay = 0.00012
s1_GSAJay = 100.0
kg2_GSAJay = 0.5
kg7_GSAJay = 20.257289129639318
kmg7_GSAJay = 0.015
cai0_ca_ion = 5e-05
kg3_PHKact = 20.0
kt_PHKact = 0.0025
kmg3_PHKact = 0.004
kg4_PHKact = 5.0
kmg4_PHKact = 0.0011
kg5_PHK = 1915.1920260832771
pt_PHK = 0.007
kmg5_PHK = 0.01
s1_PHK = 100.0
kg2_PHK = 0.5
kg6_PHK = 500.0
kmg6_PHK = 0.005
s2_PHK = 0.001
kgi_PHK = 10.0
kmind_PHK = 2e-06
kgc1_PKA12 = 1e-06
k_gc1_PKA12 = 0.01
kgc2_PKA12 = 1e-06
k_gc2_PKA12 = 0.01
Vmaxfgpa = 0.001
Km_GLY_b_GP_a_a = 0.15
Ki_G1P_GP_a_a = 10.1
Ki_GLY_fGP_a_a = 2.0
Km_Pi_GP_a_a = 4.0
KeqGPa = 0.42
Ki_Pi_G_P_a_a = 4.7
Km_GLY_fGP_a_a = 1.7
Vmaxfgpb = 0.5
KiGLYbGP_b_a = 4.4
Km_G1P_GP_b_a = 1.5
Ki_GLY_fGP_b_a = 15.0
Km_Pi_GP_b_a = 0.2
KeqGPb = 0.42
AMPnHGPb = 1.5
Km_AMP_GP_b_a = 0.016
Ki_Pi_G_P_b_a = 4.6
Ki_G1P_GP_b_a = 7.4
VmaxfUDPGP = 0.004420628605834113
VmaxrUDPGP = 0.017682514423336453
KutpUDPGP = 0.05
Kg1pUDPGP = 0.1
KpiUDPGP = 0.2
KUDPglucoUDPGP_a = 0.05
