# Supplementary material for: Seizure and redox rescue in a model of glucose transport deficiency
Source: PLoS Comput Biol. 2025 Apr 4;21(4):e1012959. doi: 10.1371/journal.pcbi.1012959 (PMC12002639; doi:10.1371/journal.pcbi.1012959)
Supplement: S1 Data — (ZIP) [file pcbi.1012959.s002.zip › GLUT1_DS_model-main/metabolism_unit_models/parameters/gshgssg.jl]

Vmf_GSSGR_n = 0.006
KmGSSGRGSSG_n =  0.0652
KmGSSGRNADPH_n = 0.00852
Vmf_GSSGR_a = 0.003
KmGSSGRGSSG_a =  0.0652
KmGSSGRNADPH_a = 0.00852
V_GPX_n = 0.001072378746836681
KmGPXGSH_n =  0.571655480073944
V_GPX_a = 0.0011730710542436833
KmGPXGSH_a = 1.13224874593032
VmaxGSHsyn_n = 1.5e-5
KmGSHsyn_n = 0.03
VmaxGSHsyn_a = 1.5e-5
KmGSHsyn_a = 0.03
glycine_n = 10.0
glycine_a = 2.0
glutamylCys_n = 0.021375
glutamylCys_a = 0.4
KeGSHSyn_n = 5.6
KeGSHSyn_a = 5.6
Km_glutamylCys_GSHsyn_n = 0.022
Km_glycine_GSHsyn_n = 0.3
Km_glutamylCys_GSHsyn_a = 0.022
Km_glycine_GSHsyn_a = 0.3
