# Supplementary material for: Seizure and redox rescue in a model of glucose transport deficiency
Source: PLoS Comput Biol. 2025 Apr 4;21(4):e1012959. doi: 10.1371/journal.pcbi.1012959 (PMC12002639; doi:10.1371/journal.pcbi.1012959)
Supplement: S1 Data — (ZIP) [file pcbi.1012959.s002.zip › GLUT1_DS_model-main/metabolism_unit_models/parameters/ketones.jl]

C_bHB_a = 0.3
VmaxMCTbhb_b = 0.35559905936750225
KmMCT1_bHB_b = 12.5
VmaxMCTbhb_a = 0.29
KmMCT1_bHB_a = 6.03
VmaxMCTbhb_n = 0.29032861767118245
KmMCT2_bHB_n = 1.2
Vmax_bHBDH_f_n = 0.05139599967731973
Vmax_bHBDH_r_n = 0.012848999919329931

Km_AcAc_BHBD_n = 0.2
Km_NADH_BHBD_n = 0.05
Km_NAD_B_HBD_n = 0.2
Km_betaHB_BHBD_n = 0.45
Ki_NADH_BHBD_r_n = 0.39
Ki_NAD_B_HBD_f_n = 0.45
VmaxfSCOT_n = 2.6842893020795207
VmaxrSCOT_n = 0.08787851881807955
Km_AcAc_SCOT_n = 0.25
Km_AcAcCoA_SCOT_n = 0.19
Km_SUC_SCOT_n = 23.0
Km_SucCoA_SCOT_n = 4.2
Ki_AcAc_SCOT_n = 0.78
Ki_AcAcCoA_SCOT_n = 0.033
Ki_SUC_SCOT_n = 0.54
Ki_SucCoA_SCOT_n= 2.4
Vmax_thiolase_f_n = 1.0
Km_AcAcCoA_thiolase_f_n = 0.021
Km_CoA_thiolase_f_n = 0.056
Ki_CoA_thiolase_f_n =  0.05
