# Supplementary material for: Seizure and redox rescue in a model of glucose transport deficiency
Source: PLoS Comput Biol. 2025 Apr 4;21(4):e1012959. doi: 10.1371/journal.pcbi.1012959 (PMC12002639; doi:10.1371/journal.pcbi.1012959)
Supplement: S1 Data — (ZIP) [file pcbi.1012959.s002.zip › GLUT1_DS_model-main/metabolism_unit_models/parameters/lactate.jl]

VmfLDH1_a = 7816.67
VmrLDH1_phase1_a = 225.0
VmrLDH1_phase2_a = 512.5
KmLDH1pyr_a = 0.084
KmLDH1lac_phase1_a = 1.5
KmLDH1lac_phase2_a = 8.6
nu_LDH1f_a = 0.1
nu_LDH1r_a = 1/nu_LDH1f_a
VmfLDH1_n = 7816.67
VmrLDH1_phase1_n =  225.0
VmrLDH1_phase2_n =  512.5
KmLDH1pyr_n = 0.084
KmLDH1lac_phase1_n = 1.5
KmLDH1lac_phase2_n = 8.6
nu_LDH1f_n = 0.1
nu_LDH1r_n = 1/nu_LDH1f_n
VmfLDH5_n =  0.999637815739898*4845.83
VmrLDH5_phase1_n = 0.999637815739898*533.33
VmrLDH5_phase2_n =  0.999637815739898*1116.67
nu_LDH5f_n = 0.1
nu_LDH5r_n = 1/nu_LDH5f_n
KmLDH5pyr_n = 0.0296
KmLDH5lac_phase1_n = 1.73
KmLDH5lac_phase2_n = 7.77
C_Lac_a = 0.75
TbLac = (1/0.0275)*0.3
KbLac = 1.0
TaLac = (1/0.8)*107.
Km_Lac_a = 3.5
TnLac = (1/0.44)*23.5
Km_LacTr_n = 0.74
TMaxLACgc = (1/0.022)*2.43e-03
KtLACgc = 1.0
betaLacDiff = 0
VmfLDH_a = 8.74949881831907
VmfLDH_n = 241.739831262545
KeLDH_a = 0.046994407267851
KeLDH_n = 0.00329708625924639
