# Supplementary material for: Seizure and redox rescue in a model of glucose transport deficiency
Source: PLoS Comput Biol. 2025 Apr 4;21(4):e1012959. doi: 10.1371/journal.pcbi.1012959 (PMC12002639; doi:10.1371/journal.pcbi.1012959)
Supplement: S1 Data — (ZIP) [file pcbi.1012959.s002.zip › GLUT1_DS_model-main/metabolism_unit_models/parameters/pyrCarb.jl]

VmPYRCARB_a = 0.00755985436706299  
muPYRCARB_a = 0.01
CO2_mito_a = 1.2
KeqPYRCARB_a = 1.0
KmPYR_PYRCARB_a = 0.05638211229110231
KmCO2_PYRCARB_a = 3.2
