# Supplementary material for: Seizure and redox rescue in a model of glucose transport deficiency
Source: PLoS Comput Biol. 2025 Apr 4;21(4):e1012959. doi: 10.1371/journal.pcbi.1012959 (PMC12002639; doi:10.1371/journal.pcbi.1012959)
Supplement: S1 Data — (ZIP) [file pcbi.1012959.s002.zip › GLUT1_DS_model-main/metabolism_unit_models/parameters/pyrTrCytoMito.jl]

Vmax_PYRtrcyt2mito_nH = 7257.23890975437
KmPyrCytTr_na = 0.15
KmPyrMitoTr_na = 0.15
Vmax_PYRtrcyt2mito_aH = 7961.37240852442
KmPyrCytTr_n = 0.15
KmPyrMitoTr_n = 0.15
KmPyrCytTr_a = 0.15
KmPyrMitoTr_a = 0.15 
