# Supplementary material for: Seizure and redox rescue in a model of glucose transport deficiency
Source: PLoS Comput Biol. 2025 Apr 4;21(4):e1012959. doi: 10.1371/journal.pcbi.1012959 (PMC12002639; doi:10.1371/journal.pcbi.1012959)
Supplement: S1 Data — (ZIP) [file pcbi.1012959.s002.zip › GLUT1_DS_model-main/metabolism_unit_models/u0_age_old.csv]

1.8208472e-05
54.88513909303926
0.6405401937956016
0.3146584
0.01550671
0.1318502
0.0314865
0.7487433
1.8512566
0.2084517745966104
1.129008031715835
17.2287301
1.385172099080793
0.0572067246036489
0.0
1.2787221400985913
0.0560549944512344
19.999860977665755
152.33918637408712
2.7
1.35
3.9810717e-05
1.3846374
0.047784
0.08655587
0.3877284
0.01133083
0.3622277
0.002765202
0.002727835
0.07302791
0.0001
0.03312781
0.341451
0.04048631
0.0008938613
3.471725572540322e-05
0.04941105
0.00205083
0.002861722
0.002235
0.2981203841045341
2.9948491
2.9948491
10.01802797
0.45
0.01
0.2
10.01613742
0.00414078
1.8208472e-05
54.88513909303926
0.6254020744170418
0.3622495
0.01065892
0.1075501
0.03905865
0.8554395
1.7445604
0.2082789745472756
1.1443189511420615
17.6252884
1.29745793823728
0.0443466995414318
0.0
1.1823280190768068
0.0436294958926607
19.999931107524688
155.39201516889315
2.7
1.35
3.9810717e-05
1.2971907
0.045
0.0526991
0.2552499
0.004468226
0.4962224
0.001669986
0.002541368
0.01515915
0.0001
0.03606923
0.3589858
0.004288644
0.00312
0.0006
0.01503981
0.4237862
0.2085686
0.2606172
0.306231
-94.73739998434873
16.2788656
100.7930784
3.1104211
2.5e-05
-68.00932293426199
8.4737597
0.9811237297560303
0.0346735745461176
5.4366892e-05
0.0355392388163259
7.45614720951229e-06
0.0
1.1852340589842885e-06
0.6531565346093099
5.3100095e-05
0.4
0.0012469723667279
0.0237000024973173
3.143871670033718e-05
0.0585277029194496
7.105220869902977
4.555436497117541
1.4036921120261527
1.302331013714969
1.2215129
1.0034276408975709
0.911723
0.04518031
0.06142242
0.007367188
0.01013915
0.0094588621787074
0.0299767447273059
0.01216989
13.99969995417289
3.533067e-06
3.5899799e-06
0.01205262
0.001235145
0.002256856
0.003220803
0.003789758
0.00608054
0.008030562
0.109278
20.0
20.0
0.01765067
0.0214636
0.001961238
0.002360031
0.001129911
0.001349815
0.1154378
0.03415249
0.6887631395085969
0.9715372
0.9716691
0.970951
0.03003002
0.03000617
2.7223858e-06
3.01982377e-06
0.002615458
0.001825222
0.0005499402
0.0006682285
1.5649848e-05
2.6065883e-05
0.01683442
0.02047051
0.01980783
0.2495431
0.006632954
0.006138869
1.04951258
4.07483167
0.01199688
0.04299989
5.1586067
4.9898685
5.1808748
4.9276917
0.0391827
0.0
0.109
0.23
0.0029999
0.0013314628973952
0.0686685371026043
