# Supplementary material for: Seizure and redox rescue in a model of glucose transport deficiency
Source: PLoS Comput Biol. 2025 Apr 4;21(4):e1012959. doi: 10.1371/journal.pcbi.1012959 (PMC12002639; doi:10.1371/journal.pcbi.1012959)
Supplement: S1 Data — (ZIP) [file pcbi.1012959.s002.zip › GLUT1_DS_model-main/metabolism_unit_models/u0_db_refined_selected_oct2021.jl]

VNeu0 = -65.0
Va0 = -90.0
m0 = 0.05
h0 = 0.6
n0 = 0.32
pgate0 = 0.0266
ksi0 = 0.001
Conc_Cl_out0 = 125.0
Conc_Cl_in0 = 10.0
Na_n0 = 10.0
Na_out0 = 153.5
K_n0 = 140.0
K_out0 = 4.1
K_a0 = 100.0
Na_a0 = 13.5
Ca_a0 = 5.1e-5
Ca_n0 = 5.1e-5
nBK_a0 = 1e-5
mGluRboundRatio_a0 = 0.0
IP3_a0 = 1e-5
hIP3Ca_a0 = 1.0
Ca_r_a0 = 0.4
sTRP_a0 = 0.001255
EET_a0 = 5e-4
O2_ecs0 = 0.04
Glc_a0 = 1.2
ATP_a0 = 1.3
ADP_a0 = 0.045
NADH_a0 = 0.10386865243459381
NAD_a0 = 0.212
Glc_ecsBA0 = 1.3
Glc_ecsAN0 = 1.0
Glc_t_t0 = 1.4
Lac_ecs0 = 0.55
O2_a0 = 0.03
G6P_a0 = 0.06
F6P_a0 = 0.01
f26bp_a0 = 0.015
FBP_a0 = 0.03
Lac_a0 = 0.6
AMP_a0 = 1e-5
Pi_a0 = 20.0
GAP_a0 = 0.005
DHAP_a0 = 0.04
BPG13_a0 = 0.04
PG3_a0 = 0.1
PG2_a0 = 0.01
PEP_a0 = 0.005
Pyr_a0 = 0.033
G1P_a0 = 0.01
GLY_a0 = 14.0
GPa_a0 = 0.0016099978488516124
GPb_a0 = 0.06839000215114839
UDPgluco_a0 = 0.1
GS_a0  = 0.0029999
UTP_a0 = 0.23
cAMP_a0 = 0.04
PKAa_a0 = 5.0e-8
PKAb_a0 = 0.00025
PHKa_a0 = 4.0e-7
PHKb_a0 = 0.000025
PP1_a0 = 1.0e-6
R2CcAMP2_a0 = 1.0
R2CcAMP4_a0 = 1.0
Glc_b0 = 4.5
Lac_b0 = 0.81
O2cap0 = 7.0
q0 = 0.0067
PCr_a0 = 4.9242059083825644
Cr_a0 = 2.0
GLUT_out0 = 2.5e-5
GLUT_a0 = 0.3
GLN_out0 = 0.2
GLN_a0 = 0.25
GLUT_syn0 = 5e-3
Lac_n0 = 0.5
Glc_n0 = 0.9
O2_n0 = 0.03
ATP_n0 = 1.400216
ADP_n0 = 0.047784
NADH_n0 = 0.006243658877436395
NAD_n0 = 0.212
PEP_n0 = 0.005
Pyr_n0 =  0.06
PCr_n0 = 4.946022342318186
Cr_n0 = 2.0
G6P_n0 = 0.06
F6P_n0 = 0.01
FBP_n0 = 0.03
GAP_n0 = 0.005
DHAP_n0 = 0.04
Pi_n0 = 20.0
BPG13_n0 = 0.04
PG3_n0 = 0.1
PG2_n0 = 0.01
f26bp_n0 = 0.015
PYRmito_n0 = 0.05
CITmito_n0 = 0.35
ISOCITmito_n0 = 0.035
AKGmito_n0 = 0.25
SUCCOAmito_n0 = 0.0025
SUCmito_n0 = 0.5
FUMmito_n0 = 0.04
MALmito_n0 = 0.22
OXAmito_n0 = 0.005
AcCoAmito_n0 = 0.074
CoAmito_n0 = 0.002
CaMito_n0 = 0.0001
ASPmito_n0 = 1.4
GLUmito_n0 = 10.0
MAL_n0 = 0.45
OXA_n0 = 0.01
ASP_n0 = 1.4
AKG_n0 = 0.2
NADP_n0 = 0.0003
NADPH_n0 = 0.03
NADP_a0 = 0.0003
NADPH_a0 = 0.03
GL6P_n0 = 3.001213795e-6
GL6P_a0 = 2.997760015e-6
GO6P_n0 = 0.002883261904
GO6P_a0 = 0.001803623341
RU5P_n0 = 0.000674378444
RU5P_a0 = 0.0006743472507
R5P_n0 = 2.700617026e-5
R5P_a0 = 2.600996357e-5
X5P_n0 = 0.02068192382
X5P_a0 = 0.02068072623
S7P_n0 = 1.155239863
S7P_a0 = 0.2766906117
E4P_n0 = 0.006512123226
E4P_a0 = 0.005699383152
PYRmito_a0 = 0.021
CITmito_a0 = 0.35
ISOCITmito_a0 = 0.035
AKGmito_a0 = 0.2
SUCCOAmito_a0 = 0.002
SUCmito_a0 = 0.45
FUMmito_a0 = 0.04
MALmito_a0 = 0.22
OXAmito_a0 = 0.004
AcCoAmito_a0 = 0.0045
CoAmito_a0 = 0.002
CaMito_a0 = 0.0001
ASPmito_a0 = 1.4
GLUmito_a0 = 10.0
MAL_a0 = 0.45
OXA_a0 = 0.01
ASP_a0 = 1.4
AKG_a0 = 0.2
GSH_a0 = 4.3
GSSG_a0 = 0.043
GSH_n0 = 1.2
GSSG_n0 = 0.012
GLU_n0 = 10.0
NE_neuromod0 = 0.0
AMP_n0 = 1e-5
GLN_n0 = 0.4
GABA_n0 = 1.0
GABA_inh_n0 = 5.0
vV0 = 0.0237
ddHb0 = 0.05
bHB_n0 = 0.00156
AcAc_n0 = 0.00312
AcAcCoA_n0 = 0.0006
bHB_a0 = 0.00156
AcAc_a0 = 0.00312
AcAcCoA_a0 = 0.0006
bHB_ecs0 = 0.002
bHB_b0 = 0.18
fattyAcids0 = 0.14
C_Mg_a = 0.369
C_Mg_n = 0.369
BPG23_a = 0.237
BPG23_n = 0.237
GBP_a = 0.01
GBP_n = 0.01
C_ALA_a = 0.65
C_ALA_n = 0.65
C_H_cyt_a = 3.981071705534969e-5
C_H_cyt_n = 3.981071705534969e-5
C_H_mito_a = 1.58e-05
C_H_mito_n = 1.58e-05
C_O2_mito_a = 0.01
C_O2_mito_n = 0.01
PPi_a0 = 0.0062
PPi_n0 = 0.0062
CO2_a = 1.2
CO2_mito_a = 1.2
CO2_n = 1.2
CO2_mito_n = 1.2
h2o_m_a = 1.0
h2o_m_n = 1.0
C_H_mitomatr_n0 = 1.82084728579186E-05
C_H_mitomatr_a0 = 1.82084728579186E-05
K_x_n0 = 54.8851390930353
K_x_a0 = 54.8851390930353
Mg_x_n0  =  0.413984791104507
Mg_x_a0  =  0.413984791104507
NADHmito_n0 = 0.35662010403786
NADHmito_a0 = 0.35662010403786
QH2mito_n0 = 0.03858504874339510
QH2mito_a0 = 0.03858504874339510
CytCredmito_n0 = 0.182721863756137
CytCredmito_a0 = 0.182721863756137
ATPmito_n0 = 1.074997491836194
ADPmito_n0 = 1.5250025081638081
ATPmito_a0 = 1.074997491836194
ADPmito_a0 = 1.5250025081638081
ATP_mx_n0   =  0.7343956789485272
ADP_mx_n0   =  0.8296195300562087
ATP_mx_a0   =  0.7343956789485272
ADP_mx_a0   =  0.8296195300562087
Pimito_n0 = 16.099237382306928
Pimito_a0 = 16.099237382306928
ATP_i_n0   =  2.3183097760668474
ADP_i_n0   =  0.2912160581175691
ATP_i_a0   =  2.3183097760668474
ADP_i_a0   =  0.2912160581175691
AMP_i_n0   = 1e-5
AMP_i_a0   = 1e-5
ATP_mi_n0   =  2.295947266871272
ADP_mi_n0   =  0.28617845665402003
ATP_mi_a0   =  2.295947266871272
ADP_mi_a0   =  0.28617845665402003
Pi_i_n0   =  19.99966122867552
Pi_i_a0   =  19.99966122867552
MitoMembrPotent_n0 = 149.170131272782
MitoMembrPotent_a0 = 149.170131272782
Ctot_n0   = 2.7
Ctot_a0   = 2.7
Qtot_n0   = 1.35
Qtot_a0   = 1.35
C_H_ims_n0 = 3.98107170548711E-05
C_H_ims_a0 = 3.98107170548711E-05
NADmito_n0 = 0.36937989596213994
NADmito_a0 = 0.36937989596213994
Qmito_n0 = 1.3114149512566051
Qmito_a0 = 1.3114149512566051
