# Supplementary material for: Seizure and redox rescue in a model of glucose transport deficiency
Source: PLoS Comput Biol. 2025 Apr 4;21(4):e1012959. doi: 10.1371/journal.pcbi.1012959 (PMC12002639; doi:10.1371/journal.pcbi.1012959)
Supplement: S1 Data — (ZIP) [file pcbi.1012959.s002.zip › GLUT1_DS_model-main/output/sim_th_191_ATP_dose5_extraTag_th_191_ATP_dose5_1.7459_3.2_6.32_0.00512_1027_2102_t.csv]

1.0
2.0
3.0
4.0
5.0
6.0
7.0
8.0
9.0
10.0
11.0
12.0
13.0
14.0
15.0
16.0
17.0
18.0
19.0
20.0
21.0
22.0
23.0
24.0
25.0
26.0
27.0
28.0
29.0
30.0
31.0
32.0
33.0
34.0
35.0
36.0
37.0
38.0
39.0
40.0
41.0
42.0
43.0
44.0
45.0
46.0
47.0
48.0
49.0
50.0
51.0
52.0
53.0
54.0
55.0
56.0
57.0
58.0
59.0
60.0
61.0
62.0
63.0
64.0
65.0
66.0
67.0
68.0
69.0
70.0
71.0
72.0
73.0
74.0
75.0
76.0
77.0
78.0
79.0
80.0
81.0
82.0
83.0
84.0
85.0
86.0
87.0
88.0
89.0
90.0
91.0
92.0
93.0
94.0
95.0
96.0
97.0
98.0
99.0
100.0
101.0
102.0
103.0
104.0
105.0
106.0
107.0
108.0
109.0
110.0
111.0
112.0
113.0
114.0
115.0
116.0
117.0
118.0
119.0
120.0
121.0
122.0
123.0
124.0
125.0
126.0
127.0
128.0
129.0
130.0
131.0
132.0
133.0
134.0
135.0
136.0
137.0
138.0
139.0
140.0
141.0
142.0
143.0
144.0
145.0
146.0
147.0
148.0
149.0
150.0
151.0
152.0
153.0
154.0
155.0
156.0
157.0
158.0
159.0
160.0
161.0
162.0
163.0
164.0
165.0
166.0
167.0
168.0
169.0
170.0
171.0
172.0
173.0
174.0
175.0
176.0
177.0
178.0
179.0
180.0
181.0
182.0
183.0
184.0
185.0
186.0
187.0
188.0
189.0
190.0
191.0
192.0
193.0
194.0
195.0
196.0
197.0
198.0
199.0
200.0
201.0
202.0
203.0
204.0
205.0
206.0
207.0
208.0
209.0
210.0
211.0
212.0
213.0
214.0
215.0
216.0
217.0
218.0
219.0
220.0
221.0
222.0
223.0
224.0
225.0
226.0
227.0
228.0
229.0
230.0
231.0
232.0
233.0
234.0
235.0
236.0
237.0
238.0
239.0
240.0
241.0
242.0
243.0
244.0
245.0
246.0
247.0
248.0
249.0
250.0
251.0
252.0
253.0
254.0
255.0
256.0
257.0
258.0
259.0
260.0
261.0
262.0
263.0
264.0
265.0
266.0
267.0
268.0
269.0
270.0
271.0
272.0
273.0
274.0
275.0
276.0
277.0
278.0
279.0
280.0
281.0
282.0
283.0
284.0
285.0
286.0
287.0
288.0
289.0
290.0
291.0
292.0
293.0
294.0
295.0
296.0
297.0
298.0
299.0
300.0
301.0
302.0
303.0
304.0
305.0
306.0
307.0
308.0
309.0
310.0
