# Supplementary material for: Seizure and redox rescue in a model of glucose transport deficiency
Source: PLoS Comput Biol. 2025 Apr 4;21(4):e1012959. doi: 10.1371/journal.pcbi.1012959 (PMC12002639; doi:10.1371/journal.pcbi.1012959)
Supplement: S1 Data — (ZIP) [file pcbi.1012959.s002.zip › GLUT1_DS_model-main/output/sim_th_191_ATP_dose5_extraTag_th_191_ATP_dose5_1.7459_3.2_6.32_0.00512_1027_2102_u.csv]

1.82084728579186e-5	54.88513909303926	0.6405401937956016	0.3146584474671007	0.0155067120830932	0.1318502545732708	0.0314865025158087	0.7487433393982624	1.8512566606017409	0.2084517745966104	1.129008031715835	17.22873019667985	1.5	0.0572067246036489	0.0	1.2787221400985913	0.0560549944512344	19.999860977665755	152.33918637408712	2.7	1.35	3.981071705487114e-5	1.5	0.047784	0.0703303834778912	0.3877284278881228	0.0113308326310003	0.3913984292428137	0.0027652024434962	0.0027278355391079	0.0730279198447203	0.0001	0.0331278125743512	0.3414510962627293	0.040486317761993	0.0008938613668892	3.471725572540322e-5	0.0459280204781883	0.0020508302306412	0.0028617229372728	0.002235	0.2981203841045341	1.4	1.4	10.001887920296111	0.45	0.01	0.2	10.000000420931526	0.0041407804365102
1.82084728579186e-5	54.88513909303926	0.6303085874832424	0.3100449739635459	0.017151795039772138	0.13672257202898705	0.031022560298646043	0.6889621449222836	1.9110378550777196	0.18959950902438896	1.1580919036004305	17.232929815010877	1.5209290644802407	0.07496672688225559	0.0	1.4039504556923716	0.07345635391246742	19.99986172084239	151.26643817161968	2.7	1.35	3.981071705487114e-5	1.520144564703322	0.047784	0.07044840894436058	0.3878720080448277	0.011634505050878874	0.3935916004627483	0.0027812802993666965	0.0027715866321937283	0.07073468394207187	0.0001	0.033013673043252006	0.340977955916743	0.040426496690587524	0.0008939295099793385	3.470937817434165e-5	0.04578158138204233	0.002050071896187864	0.0028616902291125914	0.002235	0.29812038409445524	1.4	1.4	10.001880009386577	0.45	0.01	0.2	10.000000423962033	0.0039916037111076726
1.82084728579186e-5	54.88513909303926	0.6299019061662419	0.3126276298093901	0.01846070494304287	0.13933429802884492	0.03120843688622775	0.6866936507101046	1.9133063492898983	0.18887051197794683	1.159227581963564	17.217057507611468	1.527304961890142	0.06922010332457745	0.0	1.4098675248362345	0.06782578327088395	19.99985891423873	151.23188083835726	2.7	1.35	3.981071705487114e-5	1.5266673304030762	0.047784	0.07047566884444575	0.38831364384081296	0.011479738400764257	0.39650183437338327	0.0027036694289279345	0.0027428076067469703	0.06758620058577029	0.0001	0.03304578686243844	0.34083677265438694	0.04053318465424224	0.0008942984251162117	3.441131040558326e-5	0.04608887510094178	0.0020496758301982816	0.0028615314910008624	0.002235	0.298120383189854	1.4	1.4	10.001872099556486	0.45	0.01	0.2	10.00000042696549	0.003972824897812279
1.82084728579186e-5	54.88513909303926	0.6316361167350079	0.3146669080924613	0.018531777472396337	0.13927246655130388	0.031296043432989695	0.6968844726860703	1.9031155273139326	0.19205338132930763	1.1543105020464122	17.199475855799967	1.5299331356025305	0.066834893726835	0.0	1.4123066072804245	0.06548873310217605	19.999855804873427	151.42765947172862	2.7	1.35	3.981071705487114e-5	1.5293358196747178	0.047784	0.07046014270216391	0.3884534637637713	0.01135311783732661	0.39766421847745875	0.002649015564465622	0.002705641859774019	0.06614045045083715	0.0001	0.03309305114487466	0.34101571318663243	0.040625402818369225	0.0008949741092663849	3.401275771623698e-5	0.046588149662551086	0.0020497269221951505	0.002861381640737977	0.002235	0.29812038216649406	1.4	1.4	10.001866750183435	0.45	0.01	0.2	10.000000429946592	0.003965013552579059
1.82084728579186e-5	54.88513909303926	0.6334315556135921	0.3164168512478786	0.018161116818355826	0.1383458265482913	0.03132128068923038	0.7073871765927373	1.8926128234072657	0.19535012309003216	1.149218321404508	17.185439025292006	1.5311907278840093	0.06568984034396023	0.0	1.4134737060399023	0.06436679766913596	19.999853322315193	151.6258124846003	2.7	1.35	3.981071705487114e-5	1.5306044265321959	0.047784	0.07041203201186116	0.3883774478055657	0.011240127067401235	0.3973981211051005	0.0026198007357925417	0.0026708716622628457	0.0661842534075116	0.0001	0.03314632708671466	0.34133619016986966	0.040689698547445106	0.000895782620779327	3.370205482226863e-5	0.04707314634720037	0.0020501040175724544	0.002861317524931737	0.002235	0.29812038160454535	1.4	1.4	10.001864519720419	0.45	0.01	0.2	10.000000432911543	0.003961523031892394
1.82084728579186e-5	54.88513909303926	0.6348316604337056	0.31790427020280415	0.017775959664522275	0.1374342687526354	0.031318025893690864	0.7155564542608622	1.8844435457391406	0.197923779276149	1.1452445603967008	17.175315220642233	1.531823977182286	0.0651121978174327	0.0	1.4140613766822832	0.06380081610843971	19.999851531786803	151.77840840848438	2.7	1.35	3.981071705487114e-5	1.5312393341060246	0.047784	0.0703401172873416	0.38813798007212014	0.011140020405884264	0.3963679205875115	0.002607330661082226	0.002640634939213918	0.06710523023034268	0.0001	0.03319889713954435	0.34170300294162115	0.040732559146214216	0.000896602030456815	3.35482538152817e-5	0.04750203007007581	0.0020507253977866072	0.0028613765596163378	0.002235	0.2981203817967301	1.4	1.4	10.001865820998825	0.45	0.01	0.2	10.000000435867738	0.003958915676245688
1.82084728579186e-5	54.88513909303926	0.6358195413216402	0.31915183005433084	0.01749336465294443	0.136777463248802	0.03130219073296752	0.7213106081731734	1.8786893918268295	0.19974131913469134	1.1424391396509854	17.168243590763137	1.5321206549346247	0.06484118465502983	0.0	1.4143366908020072	0.06353527248836885	19.999850281070973	151.8852818374519	2.7	1.35	3.981071705487114e-5	1.531534178441523	0.047784	0.07025148863030162	0.38777717191191935	0.011052200684585798	0.3950502508577984	0.0026037825970892316	0.0026146057717649058	0.06844450751826432	0.0001	0.033246999176746055	0.34206233705044486	0.0407621375262059	0.0008973729128065519	3.35471052658476e-5	0.047878033913058476	0.002051523986176025	0.002861571306638796	0.002235	0.2981203828569176	1.4	1.4	10.001870702317765	0.45	0.01	0.2	10.000000438823035	0.003955737577929423
1.82084728579186e-5	54.88513909303926	0.6364751643161167	0.3202076157836481	0.01731767708374156	0.13637990144770396	0.03128061711856118	0.7251247974003334	1.8748752025996693	0.20094828094323286	1.1405765548476727	17.16328548105879	1.5322174316527042	0.06475252905243586	0.0	1.4144264872845769	0.06344840428752901	19.999849404165005	151.95600895578235	2.7	1.35	3.981071705487114e-5	1.531627649126931	0.047784	0.07015122722441429	0.38732884271234574	0.010974355606857994	0.39371687600610383	0.0026040613738058673	0.0025918029071223055	0.06992721782425285	0.0001	0.03328935070621895	0.342387497464247	0.040784544355918835	0.000898076447411333	3.366436347815044e-5	0.048214413133507175	0.002052448248552498	0.002861898801005374	0.002235	0.29812038478555974	1.4	1.4	10.00187901353213	0.45	0.01	0.2	10.00000044178513	0.00395163479563089
1.82084728579186e-5	54.88513909303926	0.636883872289769	0.32112416554265183	0.017226859939232345	0.13618845014383593	0.03125628048831229	0.7275002718803998	1.8724997281196027	0.20170092656775684	1.13941520125002	17.15969193722632	1.5321908601084857	0.0647764633958876	0.0	1.4144018116466421	0.06347185266990434	19.99984876860801	152.00022378923845	2.7	1.35	3.981071705487114e-5	1.5315971344143595	0.047784	0.07004271004844871	0.3868178671413351	0.010903753415867091	0.3925024946145241	0.002605283977988955	0.0025712812065866687	0.07140510809474732	0.0001	0.03332609770363257	0.3426693547805075	0.040803647549082285	0.0008987152336580531	3.3860266664443664e-5	0.04852354552670354	0.0020534622017460225	0.0028623477755600375	0.002235	0.29812038751953485	1.4	1.4	10.00189054321081	0.45	0.01	0.2	10.000000444761277	0.003946800502328113
1.82084728579186e-5	54.88513909303926	0.6371163314284501	0.32194387377012057	0.017198101951144996	0.13614786311870297	0.031230620987011192	0.728850119842425	1.8711498801575779	0.2021290221706808	1.1387546465095901	17.156918918922173	1.5320887925786086	0.06486931699462173	0.0	1.414307073549597	0.06356282877963615	19.999848278180323	152.02570160979863	2.7	1.35	3.981071705487114e-5	1.5314909023987364	0.047784	0.06992811361147469	0.3862613024169168	0.010838151694347015	0.39146203891804093	0.00260602724270114	0.002552364425007482	0.0728061882018663	0.0001	0.033357982316192865	0.34290859509659505	0.040821581117853244	0.0008993012572098048	3.410021476130591e-5	0.04881357783499373	0.0020545423307234017	0.002862903699522069	0.002235	0.29812039096803516	1.4	1.4	10.001905083194933	0.45	0.01	0.2	10.00000044775825	0.003941655385249584
1.82084728579186e-5	54.88513909303926	0.637227001531883	0.322694136001452	0.017212866379011406	0.1362125649334426	0.031204522779171316	0.7294918425192729	1.8705081574807303	0.20233275248368518	1.1384402460924417	17.154588936914053	1.5319432227939926	0.06500187437164615	0.0	1.4141719649511164	0.06369270709509813	19.999847866114873	152.03834044516887	2.7	1.35	3.981071705487114e-5	1.531341188683386	0.047784	0.06980889336609539	0.38567049662854813	0.010776119120338698	0.3906076186059953	0.0026057689082846676	0.002534679750127475	0.07410161514771171	0.0001	0.033385832112880154	0.34311014039174453	0.040839266320347296	0.0008998491392716597	3.43580215646384e-5	0.0490880028359761	0.0020556734838771146	0.0028635517610900167	0.002235	0.29812039503476306	1.4	1.4	10.00192244749402	0.45	0.01	0.2	10.000000450782373	0.003936667303717456
1.82084728579186e-5	54.88513909303926	0.6372565918738876	0.3233881472948214	0.017256728642108036	0.13634664214211217	0.03117869750531785	0.7296623939165754	1.8703376060834274	0.20238708749136577	1.1383563207426222	17.152450818937183	1.5317763643020126	0.06515385089761087	0.0	1.4140171011666838	0.06384161261542996	19.999847487989744	152.04250082166496	2.7	1.35	3.981071705487114e-5	1.531170361770282	0.047784	0.06968615822606554	0.38505326545448365	0.010717015928009912	0.3899306066709216	0.002604514933651135	0.002518108522448725	0.07528521149954692	0.0001	0.0334103045224023	0.3432796882522404	0.040856833799184235	0.0009003726220151468	3.461574503825986e-5	0.04934645742407606	0.0020568451468009888	0.0028642782678032627	0.002235	0.2981203996291125	1.4	1.4	10.001942469431704	0.45	0.01	0.2	10.000000453839574	0.0039322533281858
1.82084728579186e-5	54.88513909303926	0.6372348750656783	0.3240281295110936	0.017318445511070656	0.13652189701587442	0.031153806251923623	0.7295349055656645	1.8704650944343382	0.20234688896354883	1.1384182360782387	17.150347257801304	1.5316038454866963	0.06531098171090531	0.0	1.413856986059409	0.06399556855131411	19.999847115982984	152.04134475099238	2.7	1.35	3.981071705487114e-5	1.53099415610903	0.047784	0.06956092440776895	0.3844156742821198	0.010660825777909333	0.38941430142574507	0.002602551703454583	0.002502710686743181	0.07636106809830294	0.0001	0.03343180121148881	0.34342193552341016	0.0408739484103509	0.0009008829636636838	3.486219977363798e-5	0.04958594464789204	0.002058048652451064	0.0028650710105548064	0.002235	0.29812040466984135	1.4	1.4	10.001964990948819	0.45	0.01	0.2	10.000000456935409	0.00392873235269634
1.82084728579186e-5	54.88513909303926	0.6371830977774732	0.32460915301773163	0.01738922241245429	0.1367162422559301	0.03113047146892523	0.7292328640543683	1.8707671359456344	0.20225131775271138	1.138565584577378	17.1481898889655	1.531436542074312	0.0654633475888139	0.0	1.4137017127258236	0.06414485599771282	19.999846734461652	152.03711169268252	2.7	1.35	3.981071705487114e-5	1.530823519780419	0.047784	0.06943426087197588	0.3837632829842009	0.010607945935258338	0.38904078327318353	0.002600282590935411	0.0024886486220428725	0.07733629124314437	0.0001	0.033450481343879644	0.34353995254858605	0.04089005060984669	0.0009013884394050884	3.509117749858387e-5	0.0498020753891473	0.0020592754019675506	0.0028659190648520033	0.002235	0.29812041008445633	1.4	1.4	10.00198985119767	0.45	0.01	0.2	10.000000460075071	0.003926309296300261
1.82084728579186e-5	54.88513909303926	0.6371159347438775	0.32512264356176546	0.017462243491777156	0.13691263198668843	0.031109250127629117	0.7288415349621151	1.8711584650378876	0.20212742181083931	1.1387566435532086	17.145940029830722	1.5312817305038096	0.06560431881247654	0.0	1.4135580339043174	0.0642829791238037	19.99984633658554	152.0313357722467	2.7	1.35	3.981071705487114e-5	1.5306657744240224	0.047784	0.06930734910172319	0.3831018749271771	0.010558990743956663	0.38879422879144027	0.002598122592619791	0.0024761235243138686	0.07821708075962017	0.0001	0.033466322937808456	0.3436352433397926	0.040904527058956565	0.0009018944617266526	3.5299824432609714e-5	0.04999013422979562	0.0020605159537908898	0.0028668123719066342	0.002235	0.2981204158067257	1.4	1.4	10.002016877672633	0.45	0.01	0.2	10.000000463263378	0.0039250787675818065
1.82084728579186e-5	54.88513909303926	0.6370430747205911	0.3255591640326769	0.017532360079361042	0.13709831070989809	0.031090602394023042	0.728417203820766	1.8715827961792366	0.20199305607642518	1.1389638693111033	17.14359358000766	1.53114389985553	0.06572981081420136	0.0	1.41343011551361	0.06440593584679359	19.999845921625987	152.0250189723187	2.7	1.35	3.981071705487114e-5	1.5305254323016748	0.047784	0.06918148374166695	0.38243777171032517	0.010514633929479152	0.38866208381173434	0.002596435347954778	0.002465329121328253	0.07900698386181061	0.0001	0.03347919878528209	0.3437081447341075	0.04091682119172659	0.0009024040216205492	3.5487339312636305e-5	0.050145880477636594	0.002061759754095642	0.0028677413027013063	0.002235	0.29812042177381	1.4	1.4	10.002045880737192	0.45	0.01	0.2	10.000000466504737	0.003925039902405551
1.82084728579186e-5	54.88513909303926	0.6369704915752843	0.3259103762827955	0.01759586107291642	0.1372642227946862	0.031074869383190363	0.7279945689476996	1.8720054310523027	0.2018592259070473	1.1391702826245607	17.14116919056988	1.5310253768921396	0.06583771120163116	0.0	1.4133201167437695	0.0645116564241807	19.99984549288301	152.0187685930425	2.7	1.35	3.981071705487114e-5	1.5304048253363336	0.047784	0.06905803578752921	0.38177784452712926	0.010475495895129819	0.38863503404740246	0.0025955004773887598	0.0024564220068744517	0.07970651845083135	0.0001	0.03348894711083484	0.3437583282499357	0.04092649649328574	0.0009029182501710455	3.5654022773670144e-5	0.05026607588992946	0.002062995300990298	0.0028686963312538785	0.002235	0.2981204279239666	1.4	1.4	10.002076651672908	0.45	0.01	0.2	10.00000046980311	0.003926116280184398
1.82084728579186e-5	54.88513909303926	0.6369014687742129	0.32617023415348717	0.017650269660565213	0.1374044685823405	0.031062264492161974	0.7275926948273597	1.872407305172643	0.20173197685360614	1.1393665544800184	17.138699052846114	1.530926846468703	0.06592740327001541	0.0	1.4132286730295356	0.06459953658971203	19.999845056048166	152.01290746473467	2.7	1.35	3.981071705487114e-5	1.5303046285109494	0.047784	0.06893839809173605	0.3811293392652275	0.010442073645852971	0.38870635313424917	0.002595502325686037	0.0024495060669106096	0.08031360877221232	0.0001	0.03349542718629247	0.3437852674451887	0.04093326397025795	0.0009034369874372997	3.580063746809384e-5	0.05034876149538058	0.002064210547406178	0.0028696678506792417	0.002235	0.2981204341951382	1.4	1.4	10.002108963500469	0.45	0.01	0.2	10.000000473161975	0.003928176961860488
1.82084728579186e-5	54.88513909303926	0.6368374125106558	0.3263355486584882	0.01769414775862954	0.13751577729606093	0.031052876957290507	0.7272197359425179	1.872780264057485	0.20161389456902493	1.1395486930288101	17.136221887781765	1.530847795037601	0.06599936055977688	0.0	1.413155307640313	0.06467004030309531	19.999844617967977	152.00756121629564	2.7	1.35	3.981071705487114e-5	1.5302243054947762	0.047784	0.0688239263494014	0.38049960543477107	0.010414705497827038	0.38887100882250136	0.0025965325175960523	0.0024446274284531727	0.080824437306111	0.0001	0.033498556868875484	0.3437886022541974	0.04093698503578671	0.0009039592904621898	3.592801848961211e-5	0.050393332745268735	0.0020653934042898113	0.0028706461341134887	0.002235	0.2981204405244959	1.4	1.4	10.00214257389604	0.45	0.01	0.2	10.00000047658428	0.003931056100277267
1.82084728579186e-5	54.88513909303926	0.636778488438007	0.3264060851384594	0.01772690306065787	0.13759699309284767	0.031046684462075032	0.7268766378460124	1.8731233621539904	0.20150527935468407	1.1397162323147267	17.133777789803368	1.5307868823139776	0.06605480788782228	0.0	1.41309877661869	0.06472436762289505	19.999844185733384	152.00272649949926	2.7	1.35	3.981071705487114e-5	1.5301624856200482	0.047784	0.06871588477311764	0.3798957986778921	0.01039356197199734	0.3891247507037362	0.002598600452559686	0.0024417767722965285	0.08123444544428686	0.0001	0.03349833299277098	0.3437683792663729	0.04093765890520592	0.0009044838495001881	3.603687026197819e-5	0.05040046626657021	0.002066532243752608	0.0028716214127481703	0.002235	0.2981204468487872	1.4	1.4	10.00217722945843	0.45	0.01	0.2	10.000000480072426	0.003934569780959994
1.82084728579186e-5	54.88513909303926	0.6367241066492682	0.326384348262164	0.017748603190343056	0.1376485899345594	0.031043571068626704	0.726559955140602	1.8734400448594009	0.2014050401950343	1.1398708532637993	17.131404637827707	1.530742253291994	0.06609543701347109	0.0	1.4130573583331503	0.06476417612048106	19.999843766046503	151.99832286857043	2.7	1.35	3.981071705487114e-5	1.5301172773309688	0.047784	0.06861540183755704	0.3793246056479405	0.010378653631390903	0.38946330540228874	0.0026016481693343202	0.0024408955798197723	0.08153930519238366	0.0001	0.033494837672409405	0.34372517533791264	0.04093540155753694	0.0009050093025725658	3.612769363248605e-5	0.05037195099813321	0.0020676163382779746	0.0028725840322420594	0.002235	0.29812045310524643	1.4	1.4	10.002212670650247	0.45	0.01	0.2	10.000000483628245	0.003938529515181634
1.82084728579186e-5	54.88513909303926	0.6366732807591675	0.32627518627230295	0.01775980418082334	0.13767223253115785	0.03104334721784238	0.7262639395258135	1.8737360604741895	0.20131135666660427	1.1400153626824006	17.129135781785426	1.5307117839868227	0.06612318314272468	0.0	1.41302908154113	0.06479136189708103	19.99984336479947	151.99423107900014	2.7	1.35	3.981071705487114e-5	1.5300865174116334	0.047784	0.06852343808951569	0.37879201693421166	0.010369849173212367	0.3898817405369817	0.002605566339494182	0.002441884521638831	0.08173575699846908	0.0001	0.033488234312407245	0.34366012642358057	0.04093042134212579	0.0009055344527006473	3.620079706923178e-5	0.05031046903230884	0.0020686362061008118	0.002873524651386119	0.002235	0.29812045923283237	1.4	1.4	10.002248636949234	0.45	0.01	0.2	10.000000487252997	0.003942752422902466
1.82084728579186e-5	54.88513909303926	0.6366248831245231	0.32608531318497896	0.017761399114078875	0.13767039589807126	0.031045769461174138	0.7259820236850083	1.874017976314995	0.20122214913817568	1.1401529678450006	17.126998735945797	1.530693270284787	0.06614005330400481	0.0	1.4130119006463742	0.0648078914271172	19.999842986861665	151.9903201791467	2.7	1.35	3.981071705487114e-5	1.5300679618286226	0.047784	0.068440766009117	0.3783031594762378	0.010366898189473877	0.3903740190224909	0.0026102099612238046	0.0024446122816811156	0.08182225755581479	0.0001	0.03347875694116112	0.34357488791680274	0.04092299440057089	0.0009060583993936654	3.625635684669974e-5	0.050219360545359755	0.002069583854056639	0.0028744344522593367	0.002235	0.29812046517358387	1.4	1.4	10.002284871886319	0.45	0.01	0.2	10.000000490947366	0.00394706845580385
1.82084728579186e-5	54.88513909303926	0.6365778175188835	0.3258228144718066	0.017754490066220544	0.1376460482781801	0.031050558529605414	0.7257078253035031	1.8742921746965	0.20113539675999445	1.1402867858286108	17.125014635247638	1.5306845653316574	0.0661480015989483	0.0	1.4130038231980384	0.06481567932957347	19.9998426359701	151.98646569491265	2.7	1.35	3.981071705487114e-5	1.5300594246057968	0.047784	0.06836796078648658	0.3778621892881596	0.01036945530919	0.3909327447054324	0.0026154127473985546	0.00244892405905978	0.08179941373427768	0.0001	0.03346669580283524	0.34347155075453656	0.04091344169324819	0.0009065805987298376	3.629450061648402e-5	0.05010239578939149	0.0020704529224879675	0.002875305339384928	0.002235	0.2981204708739371	1.4	1.4	10.002321127789461	0.45	0.01	0.2	10.00000049471149	0.003951325142536552
1.82084728579186e-5	54.88513909303926	0.6365311270348747	0.325496684083719	0.01774028514820153	0.13760239935444146	0.031057414791501408	0.7254357746605171	1.874564225339486	0.20104933614876017	1.1404195369239414	17.12319825864793	1.5306836709146052	0.06614884635243894	0.0	1.4130029946977805	0.0648165071907477	19.999842314744157	151.98256081341586	2.7	1.35	3.981071705487114e-5	1.5300588707964098	0.047784	0.06830540070515298	0.3774722426114991	0.010377103204891663	0.3915490813782516	0.0026209996675528786	0.002454649163427668	0.08167020166988916	0.0001	0.03345238171111818	0.3433525355232871	0.04090210877310435	0.0009071008665594474	3.631539624052776e-5	0.04996357168020236	0.00207123873923967	0.0028761301061113946	0.002235	0.29812047628585125	1.4	1.4	10.002357169917222	0.45	0.01	0.2	10.000000498544969	0.003955390297443092
1.82084728579186e-5	54.88513909303926	0.6364840533843208	0.32511641143850406	0.017720018889922067	0.1375427071898112	0.03106603103802238	0.7251614592002827	1.8748385407997206	0.20096257040886797	1.1405533763147448	17.121558425954905	1.5306887944741792	0.0661442184124813	0.0	1.4130077515060295	0.06481197290924345	19.999842024734253	151.97852235532963	2.7	1.35	3.981071705487114e-5	1.5300644739264886	0.047784	0.06825327473392256	0.37713543366069746	0.010389373681907272	0.39221282870659707	0.002626797510253283	0.002461607619775846	0.08143998638854535	0.0001	0.03343617060543125	0.34322047920024323	0.04088934853686831	0.0009076193397890464	3.63193334254453e-5	0.04980693826421104	0.0020719383028123795	0.0028769025647311167	0.002235	0.29812048136771113	1.4	1.4	10.002392780061834	0.45	0.01	0.2	10.000000502446916	0.003959153185115764
1.82084728579186e-5	54.88513909303926	0.6364360606775356	0.32469163573731397	0.017694894477748704	0.13747013908469707	0.031076102435584337	0.7248817617329055	1.8751182382670977	0.20087411280442388	1.140689826625786	17.120098634940284	1.530698376457302	0.06613553643835615	0.0	1.4130166462277254	0.06480346648259244	19.99984176656871	151.9742929289767	2.7	1.35	3.981071705487114e-5	1.5300746440079989	0.047784	0.0682115956781577	0.3768528917536398	0.010405765808519648	0.3929126207688698	0.0026326433498240196	0.0024696156220327405	0.08111637136780292	0.0001	0.0334184296268783	0.34307812770339774	0.04087550723793496	0.0009081364089451036	3.6306790530555765e-5	0.04963646098474942	0.0020725502070239803	0.0028776176307410708	0.002235	0.29812048608493547	1.4	1.4	10.00242775936562	0.45	0.01	0.2	10.000000506415986	0.003962524522594193
1.82084728579186e-5	54.88513909303926	0.6363868348896623	0.32423185681882644	0.017666043079867504	0.13738767361687332	0.031087334310253713	0.7245948570541784	1.8754051429458247	0.20078338561380663	1.1408297796051179	17.118817820521627	1.5307110985172383	0.06612399952955036	0.0	1.4130284553214483	0.06479216278511667	19.99984154004941	151.9698405026972	2.7	1.35	3.981071705487114e-5	1.5300880358347952	0.047784	0.06818021703165338	0.37662482580609574	0.010425761778304003	0.3936362320872416	0.002638391117126401	0.0024784901775497504	0.08070890260584324	0.0001	0.03339952481533654	0.34292823769725445	0.04086091322415634	0.000908652633503186	3.627848148072497e-5	0.049455912627606353	0.002073074525039081	0.0028782713689830966	0.002235	0.2981204904103378	1.4	1.4	10.00246193059089	0.45	0.01	0.2	10.000000510450423	0.003965435720892571
1.82084728579186e-5	54.88513909303926	0.6363362667204705	0.3237462098535092	0.017634498283298314	0.1372980389841374	0.031099447764181117	0.7243001120342342	1.8756998879657687	0.20069018841805764	1.140973544968361	17.117711162910485	1.5307258763977347	0.06611059375785364	0.0	1.413042172495268	0.06477902796792685	19.999841344333024	151.9651562284632	2.7	1.35	3.981071705487114e-5	1.5301035417899738	0.047784	0.06815885225604564	0.3764506096881049	0.01044884008951195	0.3943709484769339	0.0026439161416223485	0.0024880528524819194	0.0802286704785569	0.0001	0.033379811069779386	0.34277349434888177	0.04084586862520521	0.0009091686504740244	3.62353810194582e-5	0.049268796564462265	0.0020735126626453926	0.0028788609978922415	0.002235	0.2981204943242093	1.4	1.4	10.002495139589355	0.45	0.01	0.2	10.00000051454812	0.003967837512822494
1.82084728579186e-5	54.88513909303926	0.6362844249123807	0.3232432966974765	0.017601182113128225	0.13720367900330183	0.031112183527597793	0.723997930262205	1.8760020697377975	0.200594648817177	1.1411209263785573	17.11677087555721	1.530741842904277	0.0660961076967954	0.0	1.4130569929041383	0.06476483467423588	19.999841178038665	151.9602512864099	2.7	1.35	3.981071705487114e-5	1.5301202747348406	0.047784	0.06814709485822633	0.3763288783375566	0.010474486211744856	0.395103969855248	0.0026491178884981256	0.002498132671264307	0.0796878525006994	0.0001	0.03335962433957287	0.3426164460788182	0.040830643711515756	0.0009096850850513413	3.617872904184048e-5	0.049078296387518955	0.0020738671959890567	0.0028793848604164356	0.002235	0.2981204978141776	1.4	1.4	10.002527256059063	0.45	0.01	0.2	10.000000518706658	0.003969698225458537
1.82084728579186e-5	54.88513909303926	0.6362315238968085	0.32273104454573015	0.017566897591544756	0.13710673409645152	0.031125305037684934	0.7236895638127387	1.8763104361872636	0.2004971627384046	1.141271313473426	17.115986967668523	1.5307583267830018	0.06608115166831369	0.0	1.4130722935493658	0.0647501808968629	19.99984103940012	151.9551531537842	2.7	1.35	3.981071705487114e-5	1.5301375467769252	0.047784	0.068144439922401	0.3762576351304848	0.010502202392844091	0.3958228501636741	0.0026539212817720146	0.002508568703229796	0.0790991968340923	0.0001	0.03333927503592637	0.3424594493372197	0.04081547300432157	0.0009102024686183108	3.611001098595352e-5	0.04888723985193692	0.002074141691129829	0.0028798423678441727	0.002235	0.2981205008748854	1.4	1.4	10.002558173902575	0.45	0.01	0.2	10.000000522923372	0.003971001882322046
1.82084728579186e-5	54.88513909303926	0.6361778905384244	0.32221663650590004	0.01753233073308822	0.13700904560206167	0.031138599486060802	0.7233769194299874	1.8766230805700148	0.20039833308733548	1.141423776483029	17.115347891622644	1.5307748265423888	0.06606618154176015	0.0	1.413087608982763	0.06473551329674773	19.999840926375356	151.94990182302368	2.7	1.35	3.981071705487114e-5	1.5301548425320604	0.047784	0.06815030301893787	0.3762343520172245	0.010531513920462386	0.39651586323542565	0.002658276014586754	0.0025192117387633347	0.07847556678747143	0.0001	0.033319044494571765	0.34230463764081986	0.04080055432014645	0.0009107211728384001	3.603092684194614e-5	0.04869809168855906	0.002074340536405007	0.002880233918974195	0.002235	0.29812050350749386	1.4	1.4	10.002587810547135	0.45	0.01	0.2	10.000000527195388	0.003971746140366691
1.82084728579186e-5	54.88513909303926	0.6361239304452515	0.32170643984242053	0.01749805315755709	0.13691216069743703	0.031151879097429416	0.7230623624869258	1.8769376375130764	0.20029890762918914	1.1415771620327306	17.114841154637386	1.5307909859254933	0.06605152106409176	0.0	1.4131026085444947	0.0647211490817023	19.999840836754856	151.94454600068283	2.7	1.35	3.981071705487114e-5	1.5301717944232862	0.047784	0.06816404061505252	0.3762560778310256	0.010561975979351882	0.3971723789452248	0.002662155071038718	0.0025299259977112345	0.07782946314880174	0.0001	0.03329918155513205	0.34215389265811813	0.04078604859256943	0.0009112413587334204	3.5943338991998424e-5	0.0485129469326623	0.0020744687601461686	0.0028805608039927507	0.002235	0.29812050571908566	1.4	1.4	10.002616106198285	0.45	0.01	0.2	10.000000531519689	0.003971940258001053
1.82084728579186e-5	54.88513909303926	0.6360700972822235	0.3212059845416582	0.01746452971138842	0.13681735010103716	0.03116498108447747	0.7227485383662255	1.8772514616337763	0.20019972242174716	1.1417301804017885	17.114453811082427	1.5308065683424725	0.06603738512794541	0.0	1.4131170726358375	0.06470729880419097	19.999840768248237	151.93913967395517	2.7	1.35	3.981071705487114e-5	1.5301881568615308	0.047784	0.06818496761043277	0.37631953567432563	0.010593177704602545	0.39778313672673016	0.0026655521111565556	0.0025405899350139844	0.07717264620587858	0.0001	0.033279901316315114	0.3420088328712489	0.04077208173916248	0.0009117629461477768	3.584921497416279e-5	0.04833354240369561	0.0020745318669640788	0.002880825096156407	0.002235	0.2981205075219773	1.4	1.4	10.002643022357114	0.45	0.01	0.2	10.000000535893163	0.0039716030778281656
1.82084728579186e-5	54.88513909303926	0.6360168650333312	0.3207199581431185	0.01743212709393887	0.13672562820742357	0.031177767290888295	0.7224382108318881	1.8775617891681133	0.20010165070137975	1.1418814843731506	17.1141728757742	1.5308214337722665	0.06602390078385012	0.0	1.4131308712823487	0.06469408694919015	19.999840718560645	151.93373901179731	2.7	1.35	3.981071705487114e-5	1.5302037827588717	0.047784	0.06821237367510675	0.3764212150500611	0.010624745595373962	0.3983404501887124	0.0026684781172859606	0.002551096974332808	0.07651582621938134	0.0001	0.033261384702146686	0.34187080925795804	0.04075874734450349	0.0009122856014752598	3.575056420358286e-5	0.048161273411921474	0.002074535682229316	0.0028810295379616078	0.002235	0.29812050893298975	1.4	1.4	10.00266854008027	0.45	0.01	0.2	10.000000540312636	0.00397076111592412
1.82084728579186e-5	54.88513909303926	0.6359647040408255	0.3202522192111401	0.017401123334892542	0.1366377756314543	0.031190123440576548	0.7221341226225559	1.8778658773774455	0.2000055587627479	1.1420297373034003	17.11398565861561	1.5308355175172048	0.066011126579234	0.0	1.4131439444179263	0.06468157088223282	19.99984068544775	151.9283997048478	2.7	1.35	3.981071705487114e-5	1.5302186021247481	0.047784	0.06824553811577254	0.3765574576923301	0.010656345674733732	0.3988383289467342	0.0026709579156416635	0.0025613556431613423	0.07586843751980522	0.0001	0.03324377886932237	0.34174090802097185	0.04074611006778079	0.000912808742829777	3.5649373734973704e-5	0.04799721558530488	0.0020744862077782178	0.0028811774240460907	0.002235	0.29812050997269307	1.4	1.4	10.00269265798422	0.45	0.01	0.2	10.000000544774927	0.00396944677019429
1.82084728579186e-5	54.88513909303926	0.6359140604553903	0.3198058248993628	0.017371717639193922	0.13655436285064446	0.03120195810908666	0.7218388754942529	1.8781611245057486	0.19991226810716398	1.1421736715453255	17.11388003870424	1.530848811685979	0.06599906940134713	0.0	1.4131562846989871	0.06466975735230576	19.99984066676581	151.92317467149542	2.7	1.35	3.981071705487114e-5	1.5302326031618945	0.047784	0.06828374390764644	0.37672453987193777	0.01068768521487027	0.39927251678688847	0.0026730262549617377	0.0025712897850775304	0.07523849491434648	0.0001	0.033227198278433547	0.3416199588947355	0.04073420941467472	0.0009133315617707586	3.554754561467559e-5	0.04784215046207516	0.0020743894842729536	0.002881272479107707	0.002235	0.2981205106646132	1.4	1.4	10.002715390023731	0.45	0.01	0.2	10.000000549276878	0.00396769660924093
1.82084728579186e-5	54.88513909303926	0.6358653419618118	0.3193830840373338	0.01734404093903293	0.13647577633340477	0.03121320104714978	0.7215548470269617	1.8784451529730397	0.19982252920269408	1.1423121289433793	17.113844612451402	1.530861349224548	0.06598769900514538	0.0	1.413167922683994	0.06465861672626436	19.999840660497703	151.9181124849771	2.7	1.35	3.981071705487114e-5	1.5302458160171872	0.047784	0.0683262863903652	0.37691872719079955	0.01071851217717164	0.39964043942761535	0.002674724326010216	0.0025808380783338696	0.07463256630333276	0.0001	0.03321172677983242	0.34150855122076723	0.04072306374530254	0.0009138530514948818	3.544685068104769e-5	0.04769659624468071	0.00207425149966125	0.0028813187602931703	0.002235	0.2981205110345917	1.4	1.4	10.002736763330624	0.45	0.01	0.2	10.000000553815374	0.003965550025646749
1.82084728579186e-5	54.88513909303926	0.6358189039701473	0.31898560158627076	0.01731816509216237	0.1364022413058521	0.031223801869626172	0.7212841103356216	1.8787158896643799	0.19973699606598294	1.142444100071774	17.1138688854217	1.5308731896158976	0.06597696105431694	0.0	1.4131789135640804	0.06464809576594213	19.99984066478775	151.91325584020305	2.7	1.35	3.981071705487114e-5	1.5302582985781124	0.047784	0.06837248663660064	0.37713635528081335	0.010748615357809828	0.3999411096978275	0.0026760969620371416	0.002589953150964196	0.07405575735820859	0.0001	0.033197419434301004	0.34140704861037746	0.04071267401086389	0.0009143720521419787	3.53488764578186e-5	0.04756083543636634	0.0020740780594321272	0.0028813205286035985	0.002235	0.2981205111099451	1.4	1.4	10.002756815798215	0.45	0.01	0.2	10.000000558387393	0.003963047726853599
1.82084728579186e-5	54.88513909303926	0.6357750435879753	0.3186143514514234	0.017294112763288447	0.13633384693570422	0.031233727941469613	0.7210283986284856	1.8789716013715159	0.19965621522059288	1.1425687412993413	17.113943291323555	1.5308844084536886	0.06596678658556178	0.0	1.4131893274844507	0.06463812690169123	19.9998406779442	151.90864088982133	2.7	1.35	3.981071705487114e-5	1.5302701255785993	0.047784	0.0684216953779667	0.37737385941250357	0.010777822223238876	0.4001749638913561	0.0026771898126704144	0.0025986008998109033	0.07351181932626649	0.0001	0.03318430541721093	0.3413156113756436	0.04070302728283832	0.0009148872881176421	3.525500500218521e-5	0.047434947425416416	0.002073874739233034	0.002881282175283545	0.002235	0.2981205109189734	1.4	1.4	10.002775594113844	0.45	0.01	0.2	10.000000562990003	0.003960230824628797
1.82084728579186e-5	54.88513909303926	0.6357339936421286	0.31826974027778404	0.017271866069385414	0.13627056845582336	0.031242962606965994	0.7207890702996413	1.87921092970036	0.1995806147322584	1.1426853917317803	17.114059271137684	1.530895088224774	0.06595710039793187	0.0	1.4131992409902994	0.06462863645221133	19.99984069845316	151.9042965682696	2.7	1.35	3.981071705487114e-5	1.5302813792568934	0.047784	0.06847330202349697	0.3776278322424714	0.010805997622835692	0.4003436737654593	0.0026780471483354887	0.0026067595340002916	0.07300324812282014	0.0001	0.0331723906393458	0.3412342174039303	0.04069409993077487	0.000915397417769079	3.5166387214557396e-5	0.047318837999445806	0.0020736467962819303	0.002881208115489772	0.002235	0.2981205104902589	1.4	1.4	10.00279315154213	0.45	0.01	0.2	10.000000567620399	0.00395713972004413
1.82084728579186e-5	54.88513909303926	0.6356959218021458	0.3179516834662997	0.017251374938028724	0.13621228914674294	0.03125150307046631	0.72056710387641	1.8794328961235913	0.19951050261932626	1.142793575688094	17.11420925965746	1.530905311151944	0.06594782758153135	0.0	1.413208730385037	0.06461955102112847	19.999840724976725	151.90024450471057	2.7	1.35	3.981071705487114e-5	1.5302921422014983	0.047784	0.0685267384808021	0.3778950537204891	0.010833040534113873	0.4004499357790313	0.0026787107349421405	0.0026144179637916966	0.07253143690942722	0.0001	0.03316166080901584	0.34116268611769246	0.04068586036428703	0.0009159010747916632	3.50839373004883e-5	0.047212269345246395	0.0020733991276535918	0.0028811027155404363	0.002235	0.298120509852178	1.4	1.4	10.002809546087844	0.45	0.01	0.2	10.000000572275898	0.003953813395862248
1.82084728579186e-5	54.88513909303926	0.6356609316765687	0.31765967917264565	0.017232564588651206	0.1361588201742183	0.03125935834951334	0.7203631043368015	1.8796368956632	0.19944606893724812	1.1428929994965258	17.114386655926058	1.5309151543314423	0.06593889793103058	0.0	1.41321786721685	0.06461080182153618	19.9998407563481	151.89649913805943	2.7	1.35	3.981071705487114e-5	1.5303024922705488	0.047784	0.06858148226216776	0.3781725163738952	0.010858881156224551	0.40049725896943633	0.0026792186748154333	0.0026215746431829385	0.07209683555361794	0.0001	0.03315208444673991	0.34110070217294347	0.04067827134679263	0.0009163969067122732	3.500833552733321e-5	0.04711488800741013	0.002073136237013266	0.0028809702271832415	0.002235	0.29812050903246007	1.4	1.4	10.00282483883394	0.45	0.01	0.2	10.000000576953957	0.003950288822433823
1.82084728579186e-5	54.88513909303926	0.6356290660893194	0.31739288169262786	0.017215342259938295	0.13610991872999037	0.03126654725228633	0.7201773220906752	1.8798226779093266	0.19938739182326076	1.142983542194171	17.114585775071898	1.5309246862043302	0.06593024915492046	0.0	1.4132267150034066	0.0646023278204046	19.999840791560054	151.89306807484948	2.7	1.35	3.981071705487114e-5	1.5303124989658312	0.047784	0.06863705857889213	0.3784574449762522	0.010883477556127097	0.40048975833108114	0.002679604853593991	0.0026282361674792743	0.07169911128061841	0.0001	0.03314361588794416	0.3410478391411051	0.04067129194013738	0.0009168836087571915	3.4940039115519106e-5	0.047026251015897746	0.0020728622121556754	0.002880814730766975	0.002235	0.2981205080578029	1.4	1.4	10.002839092462603	0.45	0.01	0.2	10.000000581652172	0.003946600506895165
1.82084728579186e-5	54.88513909303926	0.6356003120244808	0.3171501719982022	0.01719960310066707	0.1360653041636184	0.03127309643212223	0.7200096817802705	1.8799903182197313	0.1993344466241641	1.1430652414592741	17.114801782225623	1.5309339644459548	0.06592182879208003	0.0	1.4132353272731135	0.0645940776164714	19.999840829760235	151.88995263334428	2.7	1.35	3.981071705487114e-5	1.5303222212394807	0.047784	0.06869304110443354	0.378747308412846	0.010906812124668038	0.4004319641079878	0.0026798987389406045	0.002634415868048183	0.07133730346779484	0.0001	0.03313619818463636	0.34100358244672446	0.04066487909336406	0.0009173599513222695	3.487929997218266e-5	0.04694584966225757	0.002072580715820277	0.002880640090656723	0.002235	0.29812050695356784	1.4	1.4	10.002852370010919	0.45	0.01	0.2	10.000000586368289	0.003942780195561859
1.82084728579186e-5	54.88513909303926	0.6355746067580851	0.3169302237888736	0.017185235224586027	0.13602467204596977	0.0312790385620171	0.7198598181346215	1.8801401818653805	0.1992871172296566	1.1431382761200852	17.115030616045285	1.530943034682787	0.0659135953805049	0.0	1.4132437463741494	0.06458601058529248	19.999840870227583	151.88714852235955	2.7	1.35	3.981071705487114e-5	1.530331706168761	0.047784	0.068749051742981	0.3790398255166831	0.01092888795769833	0.4003286518792618	0.0026801254715180423	0.0026401324156724104	0.07100996603462113	0.0001	0.03312976584453884	0.34096735110438414	0.040658988926250264	0.0009178248013259648	3.482618688338696e-5	0.04687313072823286	0.002072294986558157	0.0028804499210390764	0.002235	0.29812050574354354	1.4	1.4	10.002864733840003	0.45	0.01	0.2	10.000000591100193	0.00393885670025235
1.82084728579186e-5	54.88513909303926	0.635551845423683	0.3167315702500109	0.017172124390975638	0.1359877073946745	0.03128441050144607	0.7197271200438892	1.8802728799561128	0.1992452099971589	1.143202944687077	17.11526891599406	1.53095193027452	0.06590551865637695	0.0	1.4132520032720912	0.06457809707423316	19.999840912370107	151.88464666587754	2.7	1.35	3.981071705487114e-5	1.5303409887418666	0.047784	0.06880476056369944	0.3793329719667542	0.0109497251371463	0.40018467728833584	0.002680306067000498	0.002645408402953106	0.07071530281553817	0.0001	0.03312424766366456	0.34093852051229256	0.04065357791889417	0.0009182771409474825	3.478061147879396e-5	0.04680751738784014	0.0020720078394820146	0.002880247550159365	0.002235	0.29812050444969856	1.4	1.4	10.00287624458132	0.45	0.01	0.2	10.000000595845915	0.003934855745702637
1.82084728579186e-5	54.88513909303926	0.6355318874754962	0.3165526487614513	0.01716015674786754	0.13595409256662952	0.03128925203602612	0.7196107680170629	1.8803892319829392	0.19920846566242964	1.1432596469696348	17.11551391773807	1.5309606736781571	0.06589757827342603	0.0	1.4132601188136618	0.06457031714823531	19.999840955697987	151.88243392192442	2.7	1.35	3.981071705487114e-5	1.5303500928344342	0.047784	0.06885988196254415	0.37962496296068815	0.010969358068534576	0.40000488330583717	0.0026804574227822105	0.0026502697110386865	0.07045126748726051	0.0001	0.033119568568953914	0.3409164369595597	0.040648603512895135	0.0009187160713861468	3.474235361016283e-5	0.04674842164610911	0.0020717217001011185	0.0028800360252440485	0.002235	0.29812050309220267	1.4	1.4	10.002886960859907	0.45	0.01	0.2	10.000000600603613	0.0039308001429649115
1.82084728579186e-5	54.88513909303926	0.6355145646646165	0.31639185353183	0.017149221938043534	0.1359235164434838	0.03129360442565423	0.7195097811247171	1.8804902188752848	0.19917657402878447	1.143308861414517	17.115763382481127	1.5309692761827216	0.065889764097309	0.0	1.4132681034835877	0.0645626608774245	19.999840999814893	151.88049396993705	2.7	1.35	3.981071705487114e-5	1.5303590314319568	0.047784	0.0689141735370557	0.3799142532952091	0.01098783151482208	0.39979398567766156	0.0026805933103169416	0.002654743778583417	0.07021566077839907	0.0001	0.03311565189500038	0.3409004361019998	0.04064402482438874	0.000919140821914607	3.471108703463039e-5	0.046695259571621184	0.002071438615508864	0.002879818092719783	0.002235	0.29812050168928617	1.4	1.4	10.002896938601042	0.45	0.01	0.2	10.000000605371579	0.003926709792297687
1.82084728579186e-5	54.88513909303926	0.6354996890889261	0.3162475835323455	0.017139215626321855	0.13589568188873025	0.031297509087579334	0.7194230636119404	1.8805769363880613	0.19914918878859786	1.1433511222304076	17.116015522350004	1.5309777403090599	0.06588207396453866	0.0	1.4132759596284223	0.06455512614204569	19.999841044404782	151.8788081770507	2.7	1.35	3.981071705487114e-5	1.530367808541442	0.047784	0.06896743391430875	0.3801995297114444	0.01100519814951076	0.3995564748878473	0.002680724168589746	0.0026588590618963877	0.07000622091954703	0.0001	0.033112421503082946	0.34088986041669056	0.0406398033632044	0.000919550753294235	3.4686406639350216e-5	0.0466474649521273	0.0020711602752020238	0.002879596188017412	0.002235	0.298120500257162	1.4	1.4	10.002906230453439	0.45	0.01	0.2	10.000000610148232	0.003922601761525457
1.82084728579186e-5	54.88513909303926	0.6354870580846043	0.3161182591854065	0.0171300398592854	0.13587030724963214	0.03130100709551262	0.7193494336720981	1.8806505663279036	0.19912593652331376	1.1433870055015	17.11626890882841	1.5309860606553336	0.06587451294710701	0.0	1.4132836822432262	0.06454771791145211	19.99984108921497	151.87735616808368	2.7	1.35	3.981071705487114e-5	1.5303764203380052	0.047784	0.06901949766601131	0.3804796843786991	0.011021516195374776	0.3992966064390744	0.0026808579611861615	0.0026626442542080045	0.06982066094821869	0.0001	0.033109802455441	0.3408840643132803	0.04063590293856018	0.0009199453495129113	3.466784636885974e-5	0.04660449188664502	0.0020708880562904384	0.0028793724653054195	0.002235	0.2981204988102142	1.4	1.4	10.002914886120417	0.45	0.01	0.2	10.0000006149321	0.003918490642043339
1.82084728579186e-5	54.88513909303926	0.6354764623697713	0.31600236607535587	0.017121605073417985	0.13584713248069577	0.03130413799499015	0.7192876707410228	1.880712329258979	0.19910643168624115	1.1434171060518037	17.116522421599072	1.5309942262657519	0.06586709115458289	0.0	1.4132912611674107	0.06454044609112167	19.999841134048108	151.87611669803223	2.7	1.35	3.981071705487114e-5	1.5303848571822825	0.047784	0.06907023385200578	0.38075381111901085	0.011036847009447995	0.3990183143779465	0.0026810001836295506	0.002666127590387299	0.06965674341588014	0.0001	0.03310772301898081	0.3408824309941883	0.04063229032196707	0.0009203242189912477	3.4654904340936125e-5	0.04656582723558006	0.0020706230385176007	0.0028791487836904235	0.002235	0.29812049736089696	1.4	1.4	10.002922951701965	0.45	0.01	0.2	10.000000619721826	0.003914388600088931
1.82084728579186e-5	54.88513909303926	0.6354676911120936	0.3158984685196533	0.017113830098204923	0.13582591970992455	0.03130693940117083	0.719236545391726	1.8807634546082759	0.199090285941924	1.1434420230541487	17.116775180283923	1.5310022211101293	0.06585982334887636	0.0	1.4132986815330257	0.06453332514443413	19.999841178747744	151.87506822788595	2.7	1.35	3.981071705487114e-5	1.5303931045970756	0.047784	0.0691195417016992	0.38102118299255483	0.011051252949015163	0.39872520717807436	0.0026811546343503407	0.0026693361572933043	0.06951230732731926	0.0001	0.033106115271507364	0.3408843772977525	0.040628935150068726	0.000920687084956661	3.464705861567842e-5	0.046530992587395514	0.0020703660429795562	0.0028789267321781427	0.002235	0.2981204959198931	1.4	1.4	10.002930469903186	0.45	0.01	0.2	10.000000624516153	0.003910305670638051
1.82084728579186e-5	54.88513909303926	0.635460534698796	0.3158052155521859	0.017106641862097673	0.1358064526598847	0.0313094468212139	0.7191948351000239	1.880805164899978	0.19907711323029983	1.1434623521793787	17.117026489938976	1.5310100268494489	0.06585272635857181	0.0	1.4133059263269947	0.06452637156018019	19.999841223192156	151.8741892357432	2.7	1.35	3.981071705487114e-5	1.530401145398114	0.047784	0.06916734691818512	0.3812812315307123	0.011064796889448092	0.398420574805636	0.002681323335580577	0.002672296029535612	0.06938528381695087	0.0001	0.033104915370398516	0.3408893559481565	0.040625809856844955	0.0009210337770679125	3.4643778365141865e-5	0.046499544455594316	0.0020701176653517713	0.0028787076538351357	0.002235	0.29812049449626854	1.4	1.4	10.002937480320561	0.45	0.01	0.2	10.000000629313908	0.003906250044474057
1.82084728579186e-5	54.88513909303926	0.6354547914212293	0.31572136624903435	0.017099976051529825	0.1357885391155117	0.03131169296148356	0.7191613635360274	1.8808386364639744	0.19906654208990252	1.1434786665964183	17.117275803998375	1.531017623400085	0.0658458186087734	0.0	1.413312976917828	0.06451960339124	19.999841267282417	151.87345894298173	2.7	1.35	3.981071705487114e-5	1.5304089606968891	0.047784	0.06921359919673271	0.3815335359272355	0.011077539856102927	0.3981073494119723	0.002681507099244772	0.0026750314504407095	0.0692737388785637	0.0001	0.03310406475736476	0.34089686574591777	0.0406228899084445	0.0009213642244076173	3.464454218659801e-5	0.046471080730830616	0.002069878299074737	0.002878492649576054	0.002235	0.29812049309749006	1.4	1.4	10.00294401909415	0.45	0.01	0.2	10.000000634114016	0.003902228194950358
1.82084728579186e-5	54.88513909303926	0.6354502691025735	0.315645785857674	0.01709377622799362	0.13577200871338257	0.03131370781429418	0.7191350099791671	1.8808649900208347	0.1990582186382754	1.1434915123669465	17.11752268275217	1.5310249903308812	0.06583911883688029	0.0	1.4133198143510104	0.06451303899649831	19.99984131094232	151.87285750598582	2.7	1.35	3.981071705487114e-5	1.5304165311959526	0.047784	0.06925826847825602	0.3817778013690778	0.011089540619038493	0.3977881337227898	0.0026817057309214444	0.0026775648974798534	0.06917587255801115	0.0001	0.03310350998971428	0.34090645011470344	0.04062015352754388	0.0009216784445349994	3.464884438216961e-5	0.04644523790993658	0.002069648168432975	0.002878282608126049	0.002235	0.29812049172962	1.4	1.4	10.002950119319202	0.45	0.01	0.2	10.000000638915477	0.0038982451608712875
1.82084728579186e-5	54.88513909303926	0.6354467874813929	0.315577447851106	0.01708799332575101	0.13575671183852253	0.03131551859008349	0.7191147232366062	1.8808852767633957	0.19905181095945956	1.1435014016671257	17.11776676407488	1.5310321077279496	0.065832645301879	0.0	1.4133264201517644	0.06450669626606594	19.999841354106916	151.87236628218471	2.7	1.35	3.981071705487114e-5	1.5304238380411312	0.047784	0.06930134204170066	0.3820138428504366	0.011100855013414403	0.3974652117783535	0.0026819182529847405	0.0026799169846875564	0.0690900267580424	0.0001	0.03310320285812698	0.34091769812720746	0.040617581560138005	0.0009219765341369745	3.465620251704337e-5	0.046421690525445425	0.0020694273544675716	0.002878078226188955	0.002235	0.29812049039744615	1.4	1.4	10.002955811206778	0.45	0.01	0.2	10.00000064371736	0.003894304749454483
1.82084728579186e-5	54.88513909303926	0.6354441798272427	0.31551543259973536	0.017082585025730797	0.13574251811424418	0.03131714974483181	0.7190995310474079	1.880900468952594	0.1990470120675852	1.1435088082132028	17.11800774027996	1.531038957125163	0.065826414936936	0.0	1.4133327771884414	0.06450059179105702	19.99984139672309	151.87196801183842	2.7	1.35	3.981071705487114e-5	1.5304308637522734	0.047784	0.06934282178673891	0.38224156969677925	0.011111535488372588	0.39714056535170533	0.0026821431042123793	0.002682106435865374	0.06901468780736117	0.0001	0.03310310034470411	0.34093024417228335	0.040615157297407875	0.0009222586597069045	3.466616283386682e-5	0.04640014967369956	0.00206921581900054	0.0028778800291436625	0.002235	0.29812048910461586	1.4	1.4	10.00296112227947	0.45	0.01	0.2	10.000000648518803	0.003890409727299649
1.82084728579186e-5	54.88513909303926	0.6354422940048867	0.31545892428196076	0.017077515096345114	0.1357293147499161	0.03131862305556288	0.7190885462428763	1.8809114537571254	0.1990435418563839	1.1435141642466664	17.118245340547652	1.5310455222622208	0.06582044264940135	0.0	1.413338870375527	0.06449474017779648	19.999841438742187	151.87164693900715	2.7	1.35	3.981071705487114e-5	1.5304375928988379	0.047784	0.06938272173915927	0.38246097111776695	0.011121630837894837	0.3968158923550225	0.002682378299246857	0.002684150110848865	0.0689484864624729	0.0001	0.03310316449472883	0.34094376689077843	0.040612866285948214	0.0009225250483056308	3.467830427258156e-5	0.04638036116846365	0.0020690134265533033	0.00287768839110897	0.002235	0.2981204878537667	1.4	1.4	10.002966077561851	0.45	0.01	0.2	10.000000653319	0.0038865619968808532
1.82084728579186e-5	54.88513909303926	0.6354409932819206	0.3154072064202076	0.017072752719710288	0.13571700483897525	0.03131995773033442	0.7190809715377756	1.8809190284622264	0.1990411485925485	1.1435178582334762	17.118479318066267	1.5310517892673696	0.06581474116801213	0.0	1.413344686843997	0.06448915389795828	19.99984148012121	151.8713889042494	2.7	1.35	3.981071705487114e-5	1.530444012426096	0.047784	0.06942106572056332	0.3826721026400741	0.011131185937781313	0.39649262703752697	0.0026826216179109004	0.002686063022518808	0.06889019571947712	0.0001	0.03310336222126265	0.34095798749116596	0.040610696118589786	0.0009227759781269934	3.4692241307310016e-5	0.04636210338387584	0.0020688199646115763	0.002877503554638051	0.002235	0.2981204866466551	1.4	1.4	10.002970699760601	0.45	0.01	0.2	10.0000006581172	0.0038827627472816633
1.82084728579186e-5	54.88513909303926	0.6354401560951132	0.3153596540058953	0.01706827174125081	0.1357055053410021	0.031321170610845446	0.719076098129049	1.8809239018709527	0.19903960847836716	1.1435202355344238	17.118709440834472	1.5310577469917919	0.06580932073262666	0.0	1.4133502162513767	0.06448384298461769	19.999841520817814	151.8711813250787	2.7	1.35	3.981071705487114e-5	1.5304501119363862	0.047784	0.06945788534064823	0.3828750738796897	0.01114024184801712	0.3961719655174854	0.002682870709148176	0.002687858473472781	0.06883872297492424	0.0001	0.03310366494269479	0.3409726666570821	0.04060863619328828	0.0009230117703362079	3.4707624401385385e-5	0.046345184212236594	0.0020686351609379696	0.002877325650065291	0.002235	0.2981204854842835	1.4	1.4	10.002975009508841	0.45	0.01	0.2	10.000000662912704	0.0038790125979957088
1.82084728579186e-5	54.88513909303926	0.6354396757384388	0.31531572612492936	0.01706405000642298	0.13569474529021544	0.03132227636376625	0.7190733038707079	1.880926696129294	0.1990387250742961	1.143521599295211	17.11893548602968	1.5310633871612545	0.06580418895629547	0.0	1.4133554509225141	0.06447881489712223	19.99984156079399	151.87101316658433	2.7	1.35	3.981071705487114e-5	1.5304558838472209	0.047784	0.06949321823284656	0.38307003777479626	0.011148835902872448	0.3958548889861416	0.0026831231923840704	0.002689548173609008	0.06879310265387684	0.0001	0.033104048238010095	0.3409876015753676	0.040606677494249496	0.0009232327812740261	3.472414008180055e-5	0.04632943829049273	0.0020684586986746104	0.002877154712840966	0.002235	0.2981204843670148	1.4	1.4	10.002979025567102	0.45	0.01	0.2	10.000000667704853	0.0038753117186348246
1.82084728579186e-5	54.88513909303926	0.6354394597390535	0.31527495810251344	0.017060068743965897	0.1356846641047463	0.031323287681831145	0.719072049631606	1.8809279503683958	0.19903832814866934	1.1435222122201991	17.11915723700274	1.531068704381671	0.06579935082075543	0.0	1.4133603858547141	0.06447407451667393	19.999841600010136	151.8708748780044	2.7	1.35	3.981071705487114e-5	1.530461323402472	0.047784	0.06952710652676812	0.38325718109818424	0.011157001876445973	0.3955421867416655	0.002683376738337888	0.002691142371828398	0.06875248770459971	0.0001	0.03310449147474245	0.3410026227173487	0.04060481237996211	0.0009234393953031242	3.474151019906009e-5	0.0463147241940228	0.0020682902293002155	0.0028769906994568733	0.002235	0.29812048329467755	1.4	1.4	10.002982765016	0.45	0.01	0.2	10.000000672493034	0.0038716599313862138
1.82084728579186e-5	54.88513909303926	0.6354394291433347	0.3152369539283524	0.01705631201707749	0.1356752100640419	0.03132421547984328	0.7190718751457921	1.8809281248542098	0.1990382723640096	1.1435222986005855	17.119374482406094	1.5310736959800377	0.0657948088246498	0.0	1.4133650185703852	0.06446962429149017	19.999841638429697	151.87075831881342	2.7	1.35	3.981071705487114e-5	1.5304664285494383	0.047784	0.06955959548186845	0.38343671591844436	0.011164770154996553	0.395234478054521	0.0026836291371380157	0.002692649982964521	0.06871614111679519	0.0001	0.033104977442735745	0.34101759063502446	0.04060303438941668	0.0009236320177842278	3.475949080176855e-5	0.04630092179578624	0.0020681293840695424	0.002876833502107775	0.002235	0.2981204822666632	1.4	1.4	10.00298624342066	0.45	0.01	0.2	10.00000067727667	0.003868056796878861
1.82084728579186e-5	54.88513909303926	0.6354395173472164	0.31520137792649655	0.017052766205647104	0.1356663388280516	0.03132506910903607	0.7190723921422234	1.8809276078577786	0.19903843511659766	1.143522047644096	17.119587016513286	1.5310783620344721	0.06579056294965216	0.0	1.4133693491444985	0.06446546420373905	19.999841676015894	151.87065663597434	2.7	1.35	3.981071705487114e-5	1.53047119990132	0.047784	0.0695907324204899	0.38360887263091775	0.011172168045772176	0.3949322343091512	0.002683878332852166	0.002694078745058825	0.06868342555271906	0.0001	0.033105491949628175	0.34103239244683725	0.0406013380523785	0.0009238110695235633	3.477787002813756e-5	0.046287929493536994	0.0020679757828539996	0.0028766829616211657	0.002235	0.2981204812820121	1.4	1.4	10.002989475014012	0.45	0.01	0.2	10.000000682055218	0.003864501690108559
1.82084728579186e-5	54.88513909303926	0.6354396689945122	0.3151679469646064	0.017049419556892938	0.13565801214036713	0.031325856559043165	0.7190732779377295	1.8809267220622723	0.19903871451018387	1.1435216166032038	17.119794640304086	1.5310827050427154	0.06578661096621659	0.0	1.413373379897166	0.06446159206903707	19.99984171273384	151.87056414842078	2.7	1.35	3.981071705487114e-5	1.5304756404443869	0.047784	0.06962056587771945	0.3837738943105851	0.01117922005553424	0.3946357992115462	0.002684122458516882	0.0026954353582614825	0.06865379316899776	0.0001	0.03310602344135446	0.3410469385191828	0.04059971871779881	0.000923976982156513	3.4796465759859456e-5	0.04627566165225416	0.0020678290411050193	0.0028765388785205077	0.002235	0.2981204803394873	1.4	1.4	10.002992472864472	0.45	0.01	0.2	10.000000686828168	0.0038609938563709235
1.82084728579186e-5	54.88513909303926	0.6354398389585579	0.31513642377384377	0.017046261822388054	0.1356501967750051	0.03132658462869785	0.7190742695098868	1.880925730490115	0.19903902748260804	1.143521133666736	17.119997163560207	1.5310867297001758	0.06578294863883015	0.0	1.4133771151878676	0.06445800373754033	19.999841748549475	151.87047623964887	2.7	1.35	3.981071705487114e-5	1.5304797553451244	0.047784	0.06964914481022834	0.38393203150978417	0.01118594812604127	0.3943454066206954	0.002684359860184492	0.002696725604887203	0.0686267769164864	0.0001	0.03310656266864546	0.3410611595175717	0.04059817241172584	0.0009241301932192527	3.481512350860339e-5	0.046264046440277914	0.0020676887762187527	0.002876401023052155	0.002235	0.29812047943764186	1.4	1.4	10.002995248999149	0.45	0.01	0.2	10.00000069159503	0.003857532457737448
1.82084728579186e-5	54.88513909303926	0.63543999115456	0.3151066103032642	0.017043283937615224	0.13564286358107774	0.03132725909442804	0.7190751565592026	1.8809248434407992	0.19903930761756694	1.143520701335795	17.12019440708972	1.5310904425417218	0.06577957005119647	0.0	1.4133805610830208	0.06445469341255303	19.999841783431343	151.87038923232691	2.7	1.35	3.981071705487114e-5	1.5304835515762065	0.047784	0.06967651802101801	0.38408353827014563	0.01119237191918137	0.3940611974344273	0.0026845891044366657	0.0026979544752960636	0.06860198128583703	0.0001	0.033107102356015966	0.34107500349435604	0.040596695706675304	0.0009242711424404262	3.4833713901933246e-5	0.046253023730183376	0.002067554612070708	0.002876269143597747	0.002235	0.29812047857487517	1.4	1.4	10.002997814533023	0.45	0.01	0.2	10.000000696355354	0.0038541166108335173
1.82084728579186e-5	54.88513909303926	0.6354400974523213	0.31507834182046096	0.017040477758078144	0.13563598667718965	0.0313278848640625	0.7190757751654688	1.8809242248345333	0.19903950314250662	1.1435203995131	17.120386205050554	1.5310938517958983	0.06577646773961174	0.0	1.4133837252204482	0.06445165378126133	19.999841817350617	151.87030027341117	2.7	1.35	3.981071705487114e-5	1.530487037779178	0.047784	0.06970273369386658	0.3842286688356031	0.011198509074340156	0.3937832346982422	0.0026848089799688026	0.0026991262794013385	0.06857907373690657	0.0001	0.03310763690342815	0.3410884332440915	0.040595285610739974	0.0009244002684456986	3.485213021602741e-5	0.04624254324742879	0.002067426182596416	0.0028761429738818423	0.002235	0.2981204777494814	1.4	1.4	10.003000179779226	0.45	0.01	0.2	10.000000701108704	0.0038507454154504375
1.82084728579186e-5	54.88513909303926	0.6354401367060761	0.31505148201850885	0.017037835872661618	0.13562954288244533	0.03132846609449178	0.7190760021587098	1.8809239978412922	0.19903957514630236	1.1435202882555457	17.1205724076281	1.531096966811324	0.06577363322033535	0.0	1.413386616277747	0.0644488765313264	19.999841850280042	151.87020723161035	2.7	1.35	3.981071705487114e-5	1.5304902237327358	0.047784	0.06972783882448454	0.38436767390902044	0.011204375377744215	0.39351151754413055	0.0026850185001603376	0.0027002447317463906	0.06855777759305899	0.0001	0.03310816212646112	0.3411014239374317	0.040593939482228315	0.000924518003993678	3.487028619959849e-5	0.04623256306865773	0.0020673031359791125	0.0028760222403441497	0.002235	0.2981204769596988	1.4	1.4	10.003002354305888	0.45	0.01	0.2	10.000000705854669	0.003847417977062756
1.82084728579186e-5	54.88513909303926	0.6354400935020758	0.31502591776898203	0.017035351419589898	0.13562351110001844	0.03132900633144076	0.7190757477367475	1.8809242522632545	0.19903949526288206	1.143520411342976	17.12075288259919	1.5310997982183991	0.0657710568309117	0.0	1.4133892441213463	0.064446352195604	19.999841882196222	151.87010856498682	2.7	1.35	3.981071705487114e-5	1.5304931203969954	0.047784	0.06975187906444152	0.3845007991506914	0.011209985075297333	0.3932459938474161	0.002685216877710043	0.0027013130628318473	0.06853786346479948	0.0001	0.03310867498910853	0.3411139607753401	0.040592654946486756	0.0009246247745397436	3.488811330430283e-5	0.046223048029639224	0.002067185135609905	0.0028759066666405398	0.002235	0.2981204762037411	1.4	1.4	10.003004347046383	0.45	0.01	0.2	10.000000710592865	0.003844133428161452
1.82084728579186e-5	54.88513909303926	0.6354399572792604	0.3150015543444926	0.017033017899063353	0.13561787173246362	0.03132950863333938	0.7190749503913795	1.8809250496086225	0.19903924405967777	1.1435207987689968	17.12092751578612	1.5311023575458003	0.06576872808821575	0.0	1.4133916194511884	0.06444407050285794	19.9998419130814	151.87000322927634	2.7	1.35	3.981071705487114e-5	1.5304957396187346	0.047784	0.06977489890157562	0.3846282856927861	0.011215351152580322	0.3929865695997965	0.002685403514443705	0.002702334113878376	0.06851914113445752	0.0001	0.03310917338170245	0.3411260370969948	0.04059142981394401	0.0009247209998487412	3.490555807568934e-5	0.046213968275183835	0.0020670718586279185	0.0028757959753220926	0.002235	0.29812047547980874	1.4	1.4	10.00300616643904	0.45	0.01	0.2	10.00000071532292	0.003840890926843664
1.82084728579186e-5	54.88513909303926	0.6354397216192792	0.3149783126573136	0.017030829115979952	0.1356126064769987	0.031329975634863595	0.7190735727755156	1.8809264272244863	0.19903880973150137	1.14352146875717	17.121096213310278	1.5311046567293911	0.06576663613778615	0.0	1.4133937533452043	0.0644420208179684	19.999841942915094	151.86989060258162	2.7	1.35	3.981071705487114e-5	1.5304980936537131	0.047784	0.06979694124846533	0.38475036751117386	0.011220485419140763	0.392733118010177	0.002685577992891774	0.002703310383032566	0.06850145512022028	0.0001	0.0331096559604244	0.34113765286373104	0.040590262043822496	0.0009248070898606908	3.492258058086246e-5	0.04620529844841622	0.0020669629987575644	0.002875689892767677	0.002235	0.29812047478612286	1.4	1.4	10.003007820432108	0.45	0.01	0.2	10.000000720044483	0.0038376896674202844
1.82084728579186e-5	54.88513909303926	0.6354393835012949	0.31495612661409794	0.01702877915323658	0.13560769818953425	0.03133040961208816	0.7190715973746441	1.8809284026253579	0.19903818673096496	1.1435224298756665	17.121258902648222	1.531106707962757	0.06576476989234785	0.0	1.413395657120637	0.06444019227763953	19.999841971686294	151.86977040711378	2.7	1.35	3.981071705487114e-5	1.5305001950431132	0.047784	0.0698180470406521	0.3848672688625507	0.011225398585846045	0.392485489006119	0.0026857400601229884	0.0027042440694093383	0.06848467982460361	0.0001	0.03311012198491427	0.34114881309521633	0.040589149718254364	0.0009248834402722748	3.493915252584167e-5	0.04619701692167374	0.0020668582687907566	0.0028755881539219083	0.002235	0.29812047412095644	1.4	1.4	10.003009316479785	0.45	0.01	0.2	10.000000724757228	0.003834528887813575
1.82084728579186e-5	54.88513909303926	0.6354389424044073	0.3149349398281608	0.017026862274567303	0.13560313053225656	0.031330812569205856	0.7190690211853096	1.8809309788146922	0.19903737410405326	1.1435236835995621	17.121415532185598	1.5311085237895625	0.06576311793496131	0.0	1.413397342418971	0.06443857369569073	19.999841999386003	151.86964261484093	2.7	1.35	3.981071705487114e-5	1.5305020565693621	0.047784	0.06983825556268812	0.38497920572187466	0.011230100554593109	0.3922435149511975	0.0026858895938500684	0.002705137152968014	0.0684687132929147	0.0001	0.03311057116533806	0.341159526610109	0.040588090998447186	0.0009249504349933426	3.4955255089693224e-5	0.04618910484439982	0.0020667573978953675	0.002875490501919329	0.002235	0.2981204734826331	1.4	1.4	10.003010661653251	0.45	0.01	0.2	10.000000729460838	0.0038314078748773062
1.82084728579186e-5	54.88513909303926	0.6354383999242292	0.31491470322013965	0.01702507283667484	0.13559888769583517	0.03133118630411572	0.7190658535596816	1.8809341464403204	0.19903637479544034	1.143525225388229	17.121566071034227	1.531110116813013	0.06576166879587374	0.0	1.4133988209371293	0.06443715383414099	19.999842026008416	151.86950740823022	2.7	1.35	3.981071705487114e-5	1.5305036910922467	0.047784	0.06985760478631818	0.38508638746347545	0.011234600576085642	0.3920070140958494	0.002686026595910754	0.0027059914430597833	0.0684534725950091	0.0001	0.03311100356082527	0.34116980519290585	0.04058708408396623	0.0009250084489747528	3.4970877376752426e-5	0.04618154541282671	0.0020666601290641093	0.002875396687179368	0.002235	0.29812047286952176	1.4	1.4	10.003011862737408	0.45	0.01	0.2	10.000000734155014	0.003828325948799708
1.82084728579186e-5	54.88513909303926	0.6354377592631212	0.31489537402580736	0.017023405352878475	0.13559495453616327	0.03133153242355131	0.7190621132315319	1.88093788676847	0.19903519470918654	1.1435270461356872	17.121710509372644	1.5311114992917625	0.06576041132116121	0.0	1.4134001040523783	0.06443592176440613	19.99984205155221	151.86936512679372	2.7	1.35	3.981071705487114e-5	1.530505111147102	0.047784	0.06987613082109861	0.3851890136459086	0.011238907210692286	0.39177579778396193	0.0026861511760373517	0.0027068085853979964	0.06843889151552653	0.0001	0.033111419486662914	0.3411796625840558	0.04058612722368243	0.0009250578421774876	3.498601520260508e-5	0.0461743236332417	0.002066566222514925	0.002875306472128402	0.002235	0.29812047228006766	1.4	1.4	10.003012926160313	0.45	0.01	0.2	10.000000738839471	0.003825282470270204
1.82084728579186e-5	54.88513909303926	0.6354370246514173	0.31487691442040316	0.01702185451276926	0.13559131656749038	0.03133185237834222	0.719057824902768	1.880942175097234	0.19903384163874088	1.1435291338177045	17.121848856999186	1.5311126832678545	0.06575933454954386	0.0	1.4134012029407208	0.0644348667467	19.999842076018567	151.86921620705644	2.7	1.35	3.981071705487114e-5	1.5305063290013317	0.047784	0.06989386782347409	0.38528727331810825	0.011243028418353649	0.39154967547447667	0.0026862635239685902	0.0027075900912419634	0.06842491720232878	0.0001	0.03311181942571402	0.34118911363590343	0.04058521871547737	0.000925098957872464	3.5000669620095325e-5	0.04616742595521496	0.002066475455719237	0.0028752196326394816	0.002235	0.2981204717128031	1.4	1.4	10.00301385799634	0.45	0.01	0.2	10.000000743513942	0.0038222768462959954
1.82084728579186e-5	54.88513909303926	0.6354362011517127	0.3148592893943794	0.017020415031285305	0.1355879595238885	0.03133214752758398	0.7190530181107587	1.8809469818892435	0.19903232490701492	1.14353147404924	17.121981143076443	1.5311136805708043	0.0657584277111221	0.0	1.413402128580786	0.06443397822874761	19.999842099413932	151.86906116223005	2.7	1.35	3.981071705487114e-5	1.5305073566849627	0.047784	0.06991084899264863	0.38538135042230287	0.011246971844487749	0.391328452198028	0.002686363902364663	0.002708337399864963	0.06841150628843731	0.0001	0.03311220398516053	0.3411981742114033	0.04058435685213518	0.0009251321321094394	3.501484596948313e-5	0.04616083960297249	0.0020663876166210123	0.0028751359521489417	0.002235	0.2981204711663084	1.4	1.4	10.00301466415556	0.45	0.01	0.2	10.00000074817817	0.0038193085098662117
1.82084728579186e-5	54.88513909303926	0.6354352943326712	0.3148424668256078	0.017019081781112316	0.13558486969267539	0.03133241912772166	0.7190477253687095	1.8809522746312928	0.19903065477229268	1.1435340510029623	17.12210741465331	1.531114502513022	0.06575768051027245	0.0	1.413402891471547	0.06443324612293386	19.999842121744994	151.86890054940693	2.7	1.35	3.981071705487114e-5	1.5305082057417732	0.047784	0.06992710579605879	0.3854714194416632	0.011250744661098093	0.3911119356292183	0.0026864526327033196	0.0027090518561946647	0.0683986239198768	0.0001	0.03311257383799208	0.3412068603796009	0.04058353995852349	0.0009251576853913694	3.5028552885242394e-5	0.04615455265965322	0.002066302508292756	0.0028750552272101245	0.002235	0.2981204706392491	1.4	1.4	10.003015350253742	0.45	0.01	0.2	10.000000752831912	0.0038163769241539905
1.82084728579186e-5	54.88513909303926	0.6354343098927706	0.31482641681092505	0.017017849818807405	0.1355820339462605	0.03133266834657344	0.7190419799180472	1.8809580200819551	0.1990288417276361	1.1435368484876807	17.122227734377308	1.531115159818847	0.06575708318301289	0.0	1.4134035015659783	0.06443266086256733	19.99984214302387	151.8687349308612	2.7	1.35	3.981071705487114e-5	1.5305088870780712	0.047784	0.06994266796413028	0.38555764526569897	0.01125435363504195	0.39089993867945666	0.0026865300713142747	0.0027097347274959885	0.06838624173672056	0.0001	0.03311292967787907	0.34121518799038075	0.04058276640020497	0.0009251759219843468	3.504180131908629e-5	0.04614855391645427	0.0020662199483798918	0.002874977267731078	0.002235	0.2981204701303779	1.4	1.4	10.003015921613843	0.45	0.01	0.2	10.00000075747494	0.003813481588571497
1.82084728579186e-5	54.88513909303926	0.6354332537002713	0.31481111024567077	0.017016714235113525	0.1355794393275313	0.03133289631328506	0.7190358159887675	1.8809641840112346	0.19902689657884046	1.143539849828897	17.122342181562697	1.5311156629097398	0.06575662624094948	0.0	1.4134039685359423	0.06443221315097561	19.999842163262695	151.868564877916	2.7	1.35	3.981071705487114e-5	1.5305094112898718	0.047784	0.06995756450079224	0.38564018875953243	0.01125780537121175	0.39069227476916635	0.0026865966130588856	0.0027103872523588984	0.0683743356063726	0.0001	0.033113272216201854	0.34122317294682486	0.04058203453061453	0.0009251871398585435	3.505460429257624e-5	0.04614283238551529	0.002066139762631203	0.0028749018907524276	0.002235	0.2981204696384935	1.4	1.4	10.003016383448164	0.45	0.01	0.2	10.000000762107037	0.003810622017212073
1.82084728579186e-5	54.88513909303926	0.6354321314709622	0.3147965195625917	0.01701567034568735	0.13557707354066983	0.031333104085995586	0.7190292669330127	1.8809707330669894	0.19902482985206407	1.1435430387850478	17.122450847861327	1.5311160214430355	0.06575630089352978	0.0	1.4134043013443158	0.06443189437518901	19.999842182479952	151.86839093976468	2.7	1.35	3.981071705487114e-5	1.5305097882217122	0.047784	0.06997182267055202	0.38571920113176394	0.011261106078038539	0.3904887657350619	0.00268665267138677	0.002711010599880317	0.06836288533338623	0.0001	0.03311360213750206	0.34123083043879104	0.040581342753197185	0.0009251916199168453	3.506697585977204e-5	0.04613737761274716	0.0020660617906452833	0.0028748289269285854	0.002235	0.2981204691624837	1.4	1.4	10.003016740675248	0.45	0.01	0.2	10.000000766727995	0.0038077977471469445
1.82084728579186e-5	54.88513909303926	0.6354309486908309	0.3147826179362975	0.017014713612766526	0.13557492471968036	0.03133329267923795	0.719022364741394	1.880977635258608	0.1990226516477597	1.1435463997694486	17.122553836896994	1.5311162446402877	0.06575609874372562	0.0	1.413404508549301	0.06443169630787265	19.999842200694466	151.8682136350938	2.7	1.35	3.981071705487114e-5	1.5305100272410115	0.047784	0.0699854685943539	0.3857948271823721	0.011264261752349694	0.39028923913580615	0.002686698667624056	0.002711605903456122	0.06835187324241253	0.0001	0.033113920095694103	0.34123817509820786	0.040580689498369585	0.0009251896317323426	3.507893086964131e-5	0.046132179427415355	0.002065985881871305	0.0028747582166955424	0.002235	0.2981204687013005	1.4	1.4	10.003016998023757	0.45	0.01	0.2	10.000000771337621	0.0038050083389348528
1.82084728579186e-5	54.88513909303926	0.6354297106549897	0.3147693787710607	0.017013839596091273	0.13557298130032414	0.03133346308013465	0.7190151402991799	1.880984859700822	0.19902037171589418	1.1435499177370896	17.122651264702046	1.5311163411688449	0.06575601190084929	0.0	1.4134045981949044	0.0644316112177447	19.999842217924552	151.86803345632194	2.7	1.35	3.981071705487114e-5	1.530510137169693	0.047784	0.06999852763971243	0.38586720748204884	0.011267278243539054	0.39009352645037654	0.002686735037578371	0.0027121742750350615	0.06834128326280461	0.0001	0.033114226715620504	0.3412452211124901	0.040580073202885654	0.0009251814373475882	3.509048482702685e-5	0.046127227761489684	0.0020659118931669485	0.0028746896079341402	0.002235	0.29812046825394445	1.4	1.4	10.003017160100482	0.45	0.01	0.2	10.00000077593573	0.0038022533582421428
1.82084728579186e-5	54.88513909303926	0.6354284221936971	0.31475677671481667	0.017013044139566925	0.1355712324901954	0.03133361621359813	0.7190076217774092	1.880992378222593	0.19901799894997202	1.1435535789642586	17.122743253041534	1.5311163189555674	0.0657560331479374	0.0	1.4134045776378694	0.06443163203365673	19.99984223419259	151.86785084438344	2.7	1.35	3.981071705487114e-5	1.5305101260730978	0.047784	0.07001102345776275	0.3859364730293837	0.011270161037226759	0.38990147011857135	0.002686762205526952	0.002712716763552666	0.06833110098392695	0.0001	0.03311452256345003	0.34125198161282005	0.04057949237830462	0.0009251672810986809	3.5101652943733696e-5	0.04612251304413851	0.0020658396938095006	0.0028746229615083546	0.002235	0.2981204678195014	1.4	1.4	10.003017231211226	0.45	0.01	0.2	10.00000078052215	0.003799532393016371
1.82084728579186e-5	54.88513909303926	0.6354270878952171	0.31474478625792685	0.017012323156439437	0.13556966770248396	0.03133375299238074	0.7189998359332853	1.8810001640667169	0.1990155417977882	1.1435573704149293	17.12282993435137	1.5311161856230027	0.06575615554498102	0.0	1.4134044539524906	0.06443175195583245	19.999842249521958	151.86766620922603	2.7	1.35	3.981071705487114e-5	1.5305100017063087	0.047784	0.07002297928800201	0.3860027524617749	0.011272915576167905	0.3897129152879199	0.0026867805978257327	0.0027132344144187056	0.06832131248142048	0.0001	0.03311480817309155	0.34125846934936893	0.040578945537361216	0.0009251474029025678	3.511245072263459e-5	0.04611802569173027	0.0020657691579771837	0.0028745581434097235	0.002235	0.2981204673970908	1.4	1.4	10.003017215594356	0.45	0.01	0.2	10.000000785096715	0.003796845036425429
1.82084728579186e-5	54.88513909303926	0.6354257119007167	0.3147333826646315	0.01701167278714847	0.1355682769663787	0.031333874283660586	0.7189918069151031	1.8810081930848992	0.1990130078835315	1.1435612803238373	17.1229114458772	1.5311159481139642	0.06575637277073691	0.0	1.4134042335822463	0.06443196479073222	19.999842263937335	151.86747991176935	2.7	1.35	3.981071705487114e-5	1.530509771131647	0.047784	0.07003441714518013	0.3860661675841675	0.0112755470379018	0.38952771553525883	0.0026867906301023294	0.002713728228369349	0.06831190452045426	0.0001	0.03311508402809983	0.3412646962241073	0.04057843124862755	0.0009251220297603761	3.5122893208206414e-5	0.04611375645381026	0.002065700168960716	0.0028744950293432808	0.002235	0.298120466985896	1.4	1.4	10.003017117269092	0.45	0.01	0.2	10.000000789659271	0.003794190889523504
1.82084728579186e-5	54.88513909303926	0.6354242979483445	0.31472254184333753	0.01701108937626262	0.13556705085643947	0.031333980914987174	0.7189835565229055	1.8810164434770968	0.199010404090062	1.1435652980693973	17.12298792857514	1.53111561280185	0.06575667902264697	0.0	1.4134039224421575	0.0644322648530371	19.999842277463248	151.86729226881306	2.7	1.35	3.981071705487114e-5	1.5305094408365572	0.047784	0.07004535800601092	0.3861268343871039	0.011278060401459178	0.389345731789061	0.0026867927003569295	0.0027141991711339664	0.06830286428093792	0.0001	0.033115350565587454	0.3412706733910432	0.04057794813387226	0.0009250913775817846	3.5132994954069256e-5	0.04610969637486032	0.002065632617780534	0.002874433503315557	0.002235	0.2981204665851549	1.4	1.4	10.003016940065937	0.45	0.01	0.2	10.000000794209674	0.0037915695680065978
1.82084728579186e-5	54.88513909303926	0.6354228494761119	0.3147122397412261	0.01701056937653202	0.13556598024274072	0.031334073698949604	0.7189751048037151	1.8810248951962873	0.19900773674664016	1.1435694138851615	17.12305953014393	1.5311151857839176	0.06575706874983751	0.0	1.413403526190974	0.06443264670402125	19.99984229012601	151.86710356230515	2.7	1.35	3.981071705487114e-5	1.5305090170291344	0.047784	0.07005582241937387	0.38618486644672295	0.011280460568328703	0.3891668284038006	0.0026867872015244134	0.002714648197719046	0.06829417885303873	0.0001	0.0331156081917358	0.34127641158524324	0.040577494830756504	0.0009250556574157622	3.514277032352434e-5	0.04610583655330857	0.002065566399870886	0.002874373454144354	0.002235	0.2981204661941369	1.4	1.4	10.003016687735178	0.45	0.01	0.2	10.000000798747783	0.0037889806836892254
1.82084728579186e-5	54.88513909303926	0.6354213694484792	0.3147024535603034	0.017010109521731445	0.13556505673607636	0.03133415339018185	0.718966469038768	1.8810335309612345	0.19900501131052853	1.1435736193489887	17.12312639628038	1.5311146724757072	0.0657575370210815	0.0	1.413403049854704	0.06443310551210008	19.999842301951215	151.8669140258339	2.7	1.35	3.981071705487114e-5	1.5305085052136997	0.047784	0.0700658295239398	0.3862403694995936	0.011282752127804293	0.3889908796532362	0.0026867744996898865	0.002715076205316801	0.06828583581821616	0.0001	0.03311585726502808	0.3412819206317364	0.040577070062603936	0.0009250150653460909	3.515223271705694e-5	0.04610216859976534	0.0020655014197908093	0.0028743147804765265	0.002235	0.2981204658121762	1.4	1.4	10.003016363765171	0.45	0.01	0.2	10.000000803273473	0.003786423864479915
1.82084728579186e-5	54.88513909303926	0.6354198606091785	0.31469316037897516	0.017009706620552068	0.13556427215289332	0.03133422073405981	0.7189576652357613	1.8810423347642413	0.1990022328344739	1.1435779066643437	17.123188678771278	1.5311140779798884	0.06575807919220283	0.0	1.4134024981691464	0.06443363672690547	19.999842312965676	151.86672386672944	2.7	1.35	3.981071705487114e-5	1.5305079106025608	0.047784	0.07007539828560815	0.38629344828251233	0.011284939656730868	0.3888177615884024	0.0026867549540798234	0.0027154840901616275	0.06827782243354502	0.0001	0.033116098122001385	0.34128721010007695	0.04057667256069739	0.0009249697951519167	3.5161395385693876e-5	0.046098684122114084	0.002065437584856271	0.002874257384024006	0.002235	0.29812046543862725	1.4	1.4	10.003015971605773	0.45	0.01	0.2	10.000000807786622	0.0037838987342083607
1.82084728579186e-5	54.88513909303926	0.6354183252549543	0.31468433850699085	0.017009357738059134	0.13556361898189465	0.03133427642401156	0.7189487067698418	1.881051293230161	0.19899940554434717	1.1435822693088233	17.123246526093936	1.5311134069882968	0.06575869098960993	0.0	1.4134018754885505	0.06443423616122317	19.999842323196205	151.86653324737404	2.7	1.35	3.981071705487114e-5	1.5305072379474438	0.047784	0.0700845464487528	0.38634420076531956	0.01128702744314311	0.38864735885270074	0.0026867288998720846	0.0027158726947873464	0.06827012633890389	0.0001	0.03311633106301978	0.3412922888021189	0.04057630113500824	0.0009249200276245584	3.517027064606735e-5	0.04609537521097209	0.0020653748100983222	0.002874201174811077	0.002235	0.29812046507289874	1.4	1.4	10.003015514475939	0.45	0.01	0.2	10.00000081228712	0.003781404925646883
1.82084728579186e-5	54.88513909303926	0.6354167654991155	0.3146759665970704	0.017009060061358997	0.13556309003459674	0.031334321131433855	0.718939605978988	1.8810603940210149	0.19899653333327352	1.143586701275856	17.1233000885071	1.5311126637658607	0.06575936853292293	0.0	1.4134011857712974	0.06443490001304512	19.99984233266884	151.86634231009376	2.7	1.35	3.981071705487114e-5	1.5305064916205828	0.047784	0.07009329131987965	0.3863927224669588	0.011289019694466143	0.3884795594903778	0.002686696657393081	0.002716242845358537	0.06826273507533885	0.0001	0.03311655636766164	0.3412971652083404	0.040575954627148865	0.0009248659385706804	3.5178870423949485e-5	0.046092234117561616	0.002065313014276427	0.0028741460669253573	0.002235	0.2981204647144265	1.4	1.4	10.003014995505072	0.45	0.01	0.2	10.000000816774856	0.00377894207538282
1.82084728579186e-5	54.88513909303926	0.635415183115457	0.3146680240054903	0.01700881094317313	0.1355626785606646	0.031334355494306076	0.7189303731927387	1.8810696268072642	0.1989936194649492	1.1435911975279371	17.123349515372222	1.5311118522913711	0.06576010819822355	0.0	1.413400432709922	0.06443562473168588	19.999842341410105	151.86615116219417	2.7	1.35	3.981071705487114e-5	1.5305056756554702	0.047784	0.07010164952781003	0.38643910515679947	0.011290920453715039	0.38831425644194806	0.0026866585317818496	0.0027165953373574814	0.06825563628028043	0.0001	0.033116774294861755	0.34130184735530394	0.040575631925142706	0.0009248076964210951	3.518720605785024e-5	0.046089253375720216	0.0020652521209139504	0.0028740919795953415	0.002235	0.29812046436268014	1.4	1.4	10.00301441768844	0.45	0.01	0.2	10.000000821249735	0.003776509818760498
1.82084728579186e-5	54.88513909303926	0.6354135796470587	0.31466049112597255	0.017008607931451487	0.13556237831846485	0.03133438010915509	0.7189210174162639	1.881078982583739	0.19899066678179414	1.143595753678774	17.123394951953877	1.5311109761301835	0.0657609067407576	0.0	1.4133996196134437	0.06443640713794256	19.99984234944547	151.86595988909892	2.7	1.35	3.981071705487114e-5	1.530504793696988	0.047784	0.0701096368043111	0.38648343563879417	0.01129273355721546	0.38815134884449803	0.0026866148058532955	0.0027169309248975767	0.06824881793120767	0.0001	0.03311698508178061	0.3413063427657023	0.04057533198138159	0.0009247454600603638	3.519528816820469e-5	0.04608642591858258	0.0020651920590812243	0.00287403883798584	0.002235	0.298120464017168	1.4	1.4	10.003013783847887	0.45	0.01	0.2	10.000000825711664	0.003774107802745209
1.82084728579186e-5	54.88513909303926	0.6354119564420058	0.3146533485887028	0.017008448662468065	0.13556218330331954	0.03133439555594124	0.7189115465010757	1.8810884534989272	0.19898767776363852	1.1436003659024494	17.12343654511974	1.5311100385967664	0.06576176114322772	0.0	1.4133987495579816	0.06443724427547576	19.999842356801334	151.8657685548658	2.7	1.35	3.981071705487114e-5	1.5305038491230039	0.047784	0.07011726866454385	0.386525799518016	0.011294462789602958	0.3879907375950264	0.00268656575394179	0.0027172503518045022	0.06824226787107078	0.0001	0.033117188957005494	0.3413106587962392	0.0405750537674546	0.0009246793857467545	3.5203127112699816e-5	0.04608374478525655	0.0020651327602421114	0.002873986569846581	0.002235	0.2981204636774158	1.4	1.4	10.00301309675339	0.45	0.01	0.2	10.000000830160557	0.0037717356669661347
1.82084728579186e-5	54.88513909303926	0.6354103145955701	0.31464657839764176	0.017008330990038473	0.13556208807370212	0.031334402366473495	0.7189019668316714	1.8810980331683314	0.19898465442742178	1.143605031085025	17.12347443432405	1.5311090427611447	0.06576266860991602	0.0	1.413397825392736	0.06443813340506045	19.999842363502236	151.86557720121044	2.7	1.35	3.981071705487114e-5	1.530502845052867	0.047784	0.0701245595379629	0.3865662764095417	0.011296111670697141	0.3878323308130062	0.002686511626445775	0.0027175543094305264	0.0682359745533551	0.0001	0.033117386129882104	0.34131480224495886	0.0405747963320426	0.000924609618420931	3.521073242170879e-5	0.04608120351970859	0.0020650741619291026	0.002873935109362578	0.002235	0.29812046334299114	1.4	1.4	10.003012358968414	0.45	0.01	0.2	10.000000834596333	0.0037693930655396234
1.82084728579186e-5	54.88513909303926	0.6354086551140404	0.3146401626646637	0.017008252827056414	0.13556208735026334	0.0313344010603055	0.7188922842859721	1.8811077157140306	0.19898159862717388	1.1436097463667636	17.123508760819114	1.5311079913935792	0.06576362662122434	0.0	1.4133968496888831	0.0644390720579896	19.99984236957296	151.86538585955725	2.7	1.35	3.981071705487114e-5	1.5305017843360433	0.047784	0.07013152378918572	0.3866049455709034	0.011297683706275641	0.38767603726072697	0.002686452667440363	0.002717843484822154	0.06822992628276135	0.0001	0.03311757680692289	0.3413187798507212	0.04057455873457032	0.0009245363020082136	3.521811348880083e-5	0.046078795722832716	0.002065016203221172	0.0028738843923646028	0.002235	0.2981204630134727	1.4	1.4	10.003011573031573	0.45	0.01	0.2	10.000000839018918	0.0037670796446526546
1.82084728579186e-5	54.88513909303926	0.6354069787399814	0.31463408487125333	0.01700821228691706	0.1355621763705583	0.03133439211119666	0.718882503169584	1.8811174968304185	0.1989785117263977	1.1436145096419328	17.123539657709326	1.531106887106398	0.06576463279589956	0.0	1.4133958248706961	0.0644400579011581	19.999842375037257	151.8651945379321	2.7	1.35	3.981071705487114e-5	1.530500669600643	0.047784	0.07013817474315868	0.38664188053255566	0.011299182141378625	0.3875217724715782	0.002686389099634141	0.0027181185137661887	0.06822411205417764	0.0001	0.033117761179828634	0.34132259785008756	0.04057434010798504	0.0009244595697150054	3.522527894137026e-5	0.046076515489997104	0.002064958828764302	0.0028738343605468446	0.002235	0.2981204626884777	1.4	1.4	10.00301074128494	0.45	0.01	0.2	10.000000843428246	0.0037647950634758795
1.82084728579186e-5	54.88513909303926	0.6354052862010642	0.3146283286938678	0.017008207542803456	0.13556235053732413	0.031334375977669	0.718872627754133	1.8811273722458697	0.19897539506950468	1.1436193188374402	17.123567258475408	1.53110573207613	0.06576568515699718	0.0	1.4133947529584865	0.06444108899750386	19.999842379918384	151.86500324284702	2.7	1.35	3.981071705487114e-5	1.5304995031154405	0.047784	0.07014452561236169	0.38667715420645427	0.011300610196025414	0.3873694528071285	0.0026863211389664544	0.0027183800247253024	0.06821852084030806	0.0001	0.03311793943899958	0.34132626242221287	0.040574139599363394	0.0009243795533372377	3.523223726879405e-5	0.04607435700359828	0.00206490198480277	0.0028737849572692074	0.002235	0.29812046236763406	1.4	1.4	10.003009866037864	0.45	0.01	0.2	10.000000847824252	0.0037625389765304617
1.82084728579186e-5	54.88513909303926	0.635403577977451	0.31462287897931807	0.017008236929859494	0.13556260566470213	0.031334353084193356	0.7188626608028714	1.8811373391971313	0.19897224953492187	1.1436241725956267	17.123591689623275	1.5311045286690703	0.06576678154556279	0.0	1.4133936361480524	0.06444216323176086	19.9998423842392	151.8648119582964	2.7	1.35	3.981071705487114e-5	1.5304982872393895	0.047784	0.07015058877816198	0.3867108349358011	0.011301970875107412	0.3872189999636398	0.0026862489845928482	0.002718628604407866	0.06821314221819329	0.0001	0.033118111765731414	0.3413297793640171	0.040573956414963155	0.0009242963761577426	3.523899636098862e-5	0.04607231485081394	0.002064845622028069	0.002873736130545291	0.002235	0.29812046205060044	1.4	1.4	10.003008949441949	0.45	0.01	0.2	10.000000852206878	0.0037603110467144
1.82084728579186e-5	54.88513909303926	0.6354018545787273	0.31461772100063606	0.01700829885964722	0.13556293777694187	0.03133432383162871	0.7188526053188119	1.8811473946811907	0.19896907606573713	1.1436290694634177	17.123613075367363	1.5311032786454446	0.06576792036446791	0.0	1.4133924760733905	0.06444327903900514	19.999842388021122	151.864620672846	2.7	1.35	3.981071705487114e-5	1.5304970238258975	0.047784	0.07015637631558184	0.3867429893751671	0.011303267111750415	0.3870703376021661	0.0026861728268374892	0.0027188648226648088	0.06820796597599114	0.0001	0.03311827833844421	0.34133315434127326	0.0405737897869464	0.0009242101582004674	3.5245563873393655e-5	0.046070383793212266	0.00206478969336501	0.0028736878306988	0.002235	0.2981204617370505	1.4	1.4	10.00300799358346	0.45	0.01	0.2	10.000000856576069	0.0037581109383744617
1.82084728579186e-5	54.88513909303926	0.635400116300691	0.31461284082057056	0.01700839185550333	0.13556334318195576	0.03133428859791556	0.7188424629975683	1.8811575370024347	0.1989658752022882	1.143634008605029	17.12363153544708	1.5311019839729403	0.06576909981852788	0.0	1.413391274560434	0.06444443466037586	19.999842391285917	151.8644293548055	2.7	1.35	3.981071705487114e-5	1.5304957148384792	0.047784	0.07016189977636712	0.3867736813084649	0.011304501699820224	0.3869233926965742	0.0026860928450179538	0.002719089222300877	0.06820298230929361	0.0001	0.03311843933177974	0.3413363927933027	0.04057363898592199	0.0009241210141310999	3.52519470873772e-5	0.046068558860111845	0.002064734154767343	0.002873640011194795	0.002235	0.29812046142667875	1.4	1.4	10.003007000446306	0.45	0.01	0.2	10.000000860931777	0.003755938317734606
1.82084728579186e-5	54.88513909303926	0.635398363460755	0.31460822525016546	0.01700851454168752	0.13556381845236584	0.03133424773338072	0.7188322357103344	1.8811677642896685	0.19896264753216306	1.143638989115138	17.123647184347092	1.5311006461929795	0.06577031850790134	0.0	1.4133900330399947	0.06444562872427316	19.999842394053474	151.8642379777029	2.7	1.35	3.981071705487114e-5	1.5304943618879714	0.047784	0.07016717016582198	0.386802971510424	0.011305677299120595	0.38677809564777427	0.0026860092069436368	0.0027193023179095193	0.06819818187218797	0.0001	0.03311859491517967	0.34133949992447116	0.040573503322551205	0.000924029053056987	3.525815291901134e-5	0.0460668353553191	0.0020646789651850707	0.0028735926286015435	0.002235	0.2981204611191999	1.4	1.4	10.003005971909479	0.45	0.01	0.2	10.00000086527396	0.0037537928591982813
1.82084728579186e-5	54.88513909303926	0.6353965962324595	0.31460386153112146	0.017008665609926355	0.13556436033714245	0.03133420157245403	0.7188219244523103	1.8811780755476926	0.19895939337260765	1.1436440105030614	17.123660134312512	1.531099266895392	0.06577157498341797	0.0	1.4133887529874372	0.06444685981083319	19.999842396343766	151.86404650104595	2.7	1.35	3.981071705487114e-5	1.5304929665736233	0.047784	0.07017219823075671	0.3868309193419341	0.011306796498547395	0.3866343784483536	0.0026859220742423283	0.002719504609751885	0.06819355554407551	0.0001	0.03311874525807241	0.3413424808430969	0.040573382128223465	0.0009239343814227512	3.526418810112568e-5	0.04606520873214213	0.0020646240854453545	0.002873545641402816	0.002235	0.29812046081434107	1.4	1.4	10.003004909796678	0.45	0.01	0.2	10.000000869602575	0.0037516742334764023
1.82084728579186e-5	54.88513909303926	0.6353948147756397	0.3145997378188428	0.017008843863153128	0.13556496586999625	0.031334150420925015	0.7188115301629695	1.8811884698370331	0.19895611301927124	1.143649072312978	17.123670490621308	1.5310978474059178	0.06577286803965982	0.0	1.4133874356332712	0.06444812673897418	19.99984239817538	151.86385488665323	2.7	1.35	3.981071705487114e-5	1.5304915302648088	0.047784	0.07017699403588595	0.3868575804069002	0.01130786171809339	0.3864921773495079	0.00268583159601658	0.0027196965639838893	0.06818909480316517	0.0001	0.03311889052282214	0.3413453403599231	0.0405732747814054	0.0009238370988426226	3.527005893173747e-5	0.04606367476819332	0.002064569479694341	0.0028734990115272282	0.002235	0.29812046051185237	1.4	1.4	10.003003815805691	0.45	0.01	0.2	10.000000873917585	0.0037495821237186933
1.82084728579186e-5	54.88513909303926	0.6353930191863014	0.3145958425161656	0.01700904814600654	0.13556563219555792	0.03133409457470465	0.7188010533979264	1.8811989466020764	0.19895280664816353	1.143654174273651	17.12367835746717	1.5310963891035063	0.0657741964213754	0.0	1.4133860822572903	0.06444942827881509	19.99984239956671	151.86366309016077	2.7	1.35	3.981071705487114e-5	1.5304900543688915	0.047784	0.0701815675350363	0.38688300970900585	0.011308875344187919	0.38635142923538485	0.0026857379178533898	0.0027198786394294376	0.06818479125069765	0.0001	0.03311903087403882	0.34134808326147803	0.04057318067140475	0.0009237373037839384	3.527577163511179e-5	0.04606222932286963	0.0020645151133127705	0.0028734527021347937	0.002235	0.2981204602114916	1.4	1.4	10.003002691605342	0.45	0.01	0.2	10.00000087821896	0.0037475162066489846
1.82084728579186e-5	54.88513909303926	0.6353912094977532	0.3145921649471814	0.01700927741097613	0.13556635673444306	0.03133403430002847	0.7187904943469826	1.8812095056530203	0.19894947432061102	1.1436593162893625	17.123683831467602	1.5310948930854433	0.06577555912908553	0.0	1.4133846938778318	0.06445076345108372	19.999842400534934	151.86347106466312	2.7	1.35	3.981071705487114e-5	1.5304885399996293	0.047784	0.07018592795775373	0.38690725825837263	0.011309839585394827	0.3862120755091122	0.002685641173221954	0.00272005125959912	0.06818063713492079	0.0001	0.03311916646780495	0.34135071401396977	0.040573099235538757	0.0009236350875225227	3.528133198424546e-5	0.046060868588292184	0.002064460954966234	0.002873406679802477	0.002235	0.29812045991303926	1.4	1.4	10.003001538733677	0.45	0.01	0.2	10.00000088250667	0.003745476173364041
1.82084728579186e-5	54.88513909303926	0.6353893857424281	0.31458869459385674	0.01700953063963384	0.13556713698528983	0.03133396985641006	0.7187798532049243	1.8812201467950787	0.19894611609671628	1.1436644982691058	17.12368700860664	1.5310933604052601	0.06577695520580326	0.0	1.4133832714728223	0.06445213131809088	19.999842401096892	151.86327876343887	2.7	1.35	3.981071705487114e-5	1.5304869882550987	0.047784	0.070190084489678	0.3869303768335892	0.011310756634146962	0.38607405777475845	0.002685541493439212	0.0027202148439402184	0.06817662478008626	0.0001	0.033119297463241125	0.3413532370898509	0.0405730299172177	0.0009235305408911176	3.528674573187582e-5	0.046059588804261455	0.002064406974238876	0.002873360912004789	0.002235	0.2981204596162815	1.4	1.4	10.003000358711994	0.45	0.01	0.2	10.00000088678069	0.003743461707373601
1.82084728579186e-5	54.88513909303926	0.6353875478561932	0.3145854218352447	0.01700980691373674	0.1355679706981278	0.031333901478407006	0.7187691295838792	1.8812308704161236	0.19894273185742423	1.143669720394072	17.12368797738347	1.5310917921564948	0.06577838365346747	0.0	1.4133818160569818	0.06445353090198468	19.99984240126831	151.8630861336338	2.7	1.35	3.981071705487114e-5	1.530485400221697	0.047784	0.07019404561303305	0.38695241233467226	0.011311628509409836	0.3859373220343261	0.0026854389985337553	0.002720369778249692	0.0681727471363021	0.0001	0.033119424010738634	0.3413556566454108	0.04057297220533125	0.0009234237477795665	3.529201819731957e-5	0.04605838652511471	0.002064353143749906	0.002873315369381586	0.002235	0.2981204593210253	1.4	1.4	10.002999152936457	0.45	0.01	0.2	10.000000891040994	0.0037414725070017267
1.82084728579186e-5	54.88513909303926	0.6353856958451056	0.3145823371506877	0.01701010533406317	0.1355688556786983	0.03133382939275371	0.7187583235382481	1.8812416764617546	0.19893932161606012	1.1436749826467756	17.123686825587036	1.53109018913201	0.06577984375435598	0.0	1.4133803283664343	0.06445496149949778	19.999842401064708	151.8628931300992	2.7	1.35	3.981071705487114e-5	1.5304837767569672	0.047784	0.07019781977799268	0.3869734114914109	0.011312457219706622	0.38580181441200045	0.0026853338071018036	0.002720516444974503	0.06816899722653262	0.0001	0.03311954626323265	0.34135797684754776	0.04057292559355071	0.0009233147917851598	3.529715469400663e-5	0.04605725834304034	0.002064299436928099	0.002873270023356906	0.002235	0.29812045902708295	1.4	1.4	10.002997922789303	0.45	0.01	0.2	10.000000895287569	0.003739508263350701
1.82084728579186e-5	54.88513909303926	0.6353838295585021	0.3145794318322151	0.017010425090623966	0.13556978995340327	0.031333753805504926	0.7187474341574992	1.8812525658425039	0.19893588509128057	1.1436802854581978	17.123683634213954	1.5310885523137208	0.06578133460982084	0.0	1.4133788093121644	0.06445642223019611	19.999842400500402	151.86269969471914	2.7	1.35	3.981071705487114e-5	1.5304821188079696	0.047784	0.0702014147941611	0.3869934175008791	0.011313244615435567	0.3856674850472728	0.0026852260277411624	0.0027206551965038763	0.06816536863983441	0.0001	0.03311966436520879	0.341360201570308	0.04057288961594574	0.0009232037502116027	3.5302160142712224e-5	0.04605620112985107	0.0020642458298686353	0.0028732248481432836	0.002235	0.2981204587342849	1.4	1.4	10.00299666953992	0.45	0.01	0.2	10.000000899520394	0.0037375686812686575
1.82084728579186e-5	54.88513909303926	0.6353819489765029	0.3145766972771367	0.017010765391549703	0.13557077160282105	0.03133367491440266	0.7187364613651203	1.8812635386348826	0.19893242225239927	1.1436856288790518	17.123678483123168	1.5310868823049664	0.06578285567705988	0.0	1.4133772594545837	0.06445791256217245	19.99984239958956	151.8625057839368	2.7	1.35	3.981071705487114e-5	1.5304804270641834	0.047784	0.07020483841424463	0.3870124732502647	0.011313992532163896	0.38553428437010673	0.002685115767672697	0.0027207863809674414	0.06816185505451329	0.0001	0.03311977846255981	0.3413623346818229	0.04057286381223795	0.0009230906998478562	3.53070394465689e-5	0.046055211799587326	0.0020641922994858587	0.0028731798187561558	0.002235	0.2981204584424667	1.4	1.4	10.002995394440406	0.45	0.01	0.2	10.000000903739458	0.003735653459964942
1.82084728579186e-5	54.88513909303926	0.6353800538823979	0.31457412558084175	0.017011125520086212	0.13557179888942378	0.0313335929011771	0.7187254038465064	1.881274596153497	0.1989289326932622	1.1436910135323117	17.123671446339152	1.5310851800015735	0.06578440613336686	0.0	1.4133756796246086	0.06445943168942843	19.999842398345216	151.86231133622945	2.7	1.35	3.981071705487114e-5	1.530478702359222	0.047784	0.07020809783986293	0.38703061858711857	0.011314702669196958	0.3854021662740918	0.002685003125540635	0.0027209103210402625	0.06815845063026396	0.0001	0.03311988869369072	0.3413643797957156	0.04057284775657345	0.0009229757120937643	3.5311797170882176e-5	0.04605428750312381	0.002064138824939491	0.002873134912562636	0.002235	0.29812045815147964	1.4	1.4	10.002994098646282	0.45	0.01	0.2	10.000000907944749	0.003733762310172423
1.82084728579186e-5	54.88513909303926	0.635378144243384	0.3145717089868454	0.01701150477872417	0.13557287013306601	0.03133350793830299	0.7187142614615504	1.8812857385384527	0.19892541636102182	1.143696439503532	17.12366259609561	1.5310834458701996	0.06578598556207846	0.0	1.4133740702558735	0.06446097920362685	19.999842396780114	151.8621163107246	2.7	1.35	3.981071705487114e-5	1.5304769452617537	0.047784	0.0702112001620917	0.38704789275074797	0.011315376699278876	0.3852710852976236	0.0026848881982597383	0.0027210273329482328	0.06815514965427544	0.0001	0.033119995196776955	0.34136634048833214	0.040572841031285896	0.0009228588573204887	3.531643783056548e-5	0.04605342544965426	0.00206408538629651	0.002873090107838449	0.002235	0.2981204578611807	1.4	1.4	10.002992783287802	0.45	0.01	0.2	10.00000091213626	0.0037318949397047727
1.82084728579186e-5	54.88513909303926	0.6353762198027159	0.31456944027564165	0.01701190252896446	0.13557398379514046	0.031333420186084086	0.7187030326604181	1.8812969673395852	0.1989218727758546	1.1437019075292214	17.123652000116586	1.5310816806860625	0.06578759324980227	0.0	1.4133724320673733	0.06446255440588051	19.999842394906345	151.86192064500258	2.7	1.35	3.981071705487114e-5	1.5304751564782326	0.047784	0.07021415204479649	0.3870643326234822	0.011316016189676757	0.38514099866815976	0.002684771076020442	0.0027211377134363285	0.06815194678425132	0.0001	0.03312009810405813	0.3413682201380266	0.04057284324519093	0.000922740201748097	3.532096567928726e-5	0.046052623030511344	0.002064031965387814	0.002873045384704914	0.002235	0.2981204575714392	1.4	1.4	10.002991449419872	0.45	0.01	0.2	10.000000916313983	0.003730051064198941
1.82084728579186e-5	54.88513909303926	0.6353742804951357	0.31456731247347614	0.017012318158114405	0.13557513840789695	0.03133332979486407	0.7186917171081066	1.8813082828918966	0.19891830182412304	1.143707417788703	17.12363972336884	1.5310798848338574	0.06578922885392414	0.0	1.4133707654166296	0.06446415696041018	19.99984239273529	151.86172429853943	2.7	1.35	3.981071705487114e-5	1.5304733364857959	0.047784	0.0702169599481356	0.3870799739634625	0.011316622659055758	0.3850118648697538	0.0026846518461882125	0.002721241748950331	0.06814883687157548	0.0001	0.03312019754530837	0.3413700220343057	0.04057285402032526	0.0009226198096554315	3.53253848592244e-5	0.04605187772742893	0.002063978545132532	0.0028730007244014847	0.002235	0.2981204572821316	1.4	1.4	10.002990098058081	0.45	0.01	0.2	10.000000920477914	0.0037282304006042277
1.82084728579186e-5	54.88513909303926	0.6353723260593129	0.31456531897305273	0.017012751095061306	0.13557633260314128	0.0313332369065752	0.7186803132395474	1.881319686760456	0.19891470301942962	1.1437129710289682	17.123625827717664	1.5310780589855986	0.06579089175641996	0.0	1.4133690709269278	0.0644657862617567	19.999842390277998	151.8615272115627	2.7	1.35	3.981071705487114e-5	1.5304714859024178	0.047784	0.07021963004456414	0.38709485094177437	0.01131719755486087	0.3848836441951225	0.002684530591512677	0.0027213397128802875	0.0681458150176411	0.0001	0.03312029364644884	0.34137174933464515	0.04057287299660549	0.0009224977425611572	3.532969933903472e-5	0.046051187145166476	0.002063925109733853	0.0028729561095031425	0.002235	0.29812045699314327	1.4	1.4	10.002988730165765	0.45	0.01	0.2	10.000000924628056	0.003726432669107963
1.82084728579186e-5	54.88513909303926	0.635370356382785	0.3145634534873867	0.017013200800781943	0.135577565097466	0.03133314165164039	0.7186688204294991	1.8813311795705043	0.19891107615895723	1.1437185675662205	17.123610371505666	1.5310762034331244	0.06579258169709269	0.0	1.413367348869504	0.06446744205491246	19.999842387544636	151.8613293419784	2.7	1.35	3.981071705487114e-5	1.530469605088986	0.047784	0.07022216821796247	0.3871089961338904	0.01131774225660457	0.3847562987537973	0.0026844073908751124	0.0027214318649195737	0.06814287657622377	0.0001	0.033120386528671324	0.3413734050604053	0.04057289983161833	0.0009223740592034473	3.5333912917892325e-5	0.04605054900836176	0.0020638716446188072	0.0028729115238655925	0.002235	0.2981204567043679	1.4	1.4	10.002987346654491	0.45	0.01	0.2	10.000000928764408	0.0037246575954360955
1.82084728579186e-5	54.88513909303926	0.6353683712148565	0.31456170997306754	0.017013666764412388	0.135578834673482	0.03133304415600511	0.7186572371889597	1.8813427628110437	0.19890742077788762	1.1437242081152066	17.123593411034054	1.5310743187561529	0.06579429814408287	0.0	1.4133655997821	0.06446912381881842	19.999842384545307	151.86113063409047	2.7	1.35	3.981071705487114e-5	1.5304676945911635	0.047784	0.07022458017627549	0.3871224411465296	0.011318258099241942	0.3846297917577657	0.002684282320160932	0.0027215184567291736	0.06814001705444024	0.0001	0.03312047631119809	0.3413749921538665	0.04057293419415022	0.0009222488166770245	3.5338029292264855e-5	0.04604996111756181	0.002063818136133936	0.0028728669522911365	0.002235	0.29812045641570534	1.4	1.4	10.002985948401731	0.45	0.01	0.2	10.00000093288697	0.0037229049045981732
1.82084728579186e-5	54.88513909303926	0.6353663704066199	0.31456008275742553	0.017014148510070617	0.1355801402033684	0.031332944534069325	0.7186455626680092	1.8813544373319944	0.19890373660472827	1.1437298930969384	17.123574998689918	1.5310724052546663	0.06579604082776004	0.0	1.4133638239433766	0.06447083128925192	19.999842381289287	151.86093104505255	2.7	1.35	3.981071705487114e-5	1.5304657547554266	0.047784	0.07022687128618542	0.38713521569830167	0.011318746337566616	0.38450408858774593	0.002684155450700552	0.0027215997242761468	0.06813723224533087	0.0001	0.0331205631070777	0.3413765133909153	0.04057297577340383	0.0009221220687696999	3.534205195104707e-5	0.046049421410879934	0.0020637645718862806	0.002872822380917663	0.002235	0.2981204561270644	1.4	1.4	10.002984536226021	0.45	0.01	0.2	10.000000936995747	0.003721174330353894
1.82084728579186e-5	54.88513909303926	0.6353643537180862	0.3145585663043599	0.017014645580289808	0.1355814806045812	0.03133284289631935	0.7186337954542928	1.8813662045457107	0.1989000231965567	1.1437356231932183	17.12355518553672	1.5310704633589873	0.065797809354227	0.0	1.4133620217525753	0.06447256408030065	19.999842377785484	151.86073052309365	2.7	1.35	3.981071705487114e-5	1.5304637859984662	0.047784	0.07022904681516959	0.3871473489615024	0.011319208201365078	0.3843791552417878	0.002684026852126435	0.0027216758989563857	0.0681345180301583	0.0001	0.03312064702836851	0.3413779715046053	0.040573024264917094	0.0009219938683942909	3.5345984329157376e-5	0.04604892787001141	0.0020637109401579535	0.002872777796568671	0.002235	0.2981204558383581	1.4	1.4	10.002983110924058	0.45	0.01	0.2	10.000000941090747	0.003719465602802412
1.82084728579186e-5	54.88513909303926	0.6353623209628894	0.31455715547584845	0.017015157554225894	0.13558285488470695	0.03133273934291389	0.7186219344637279	1.881378065536276	0.19889628021051278	1.143741398934461	17.12353401861947	1.5310684933446175	0.06579960347390443	0.0	1.4133601934654738	0.06447432194741518	19.999842374042174	151.86052902413817	2.7	1.35	3.981071705487114e-5	1.5304617886173284	0.047784	0.07023111166551234	0.3871588680877396	0.011319644834414779	0.38425496005377896	0.0026838965891004423	0.0027217471956799202	0.06813187058632009	0.0001	0.03312072818021471	0.341379369046013	0.040573079385912175	0.000921864264910252	3.534982963438364e-5	0.04604847862106684	0.00206365723045082	0.0028727331873734108	0.002235	0.29812045554950845	1.4	1.4	10.002981673230996	0.45	0.01	0.2	10.000000945171978	0.0037177784630561704
1.82084728579186e-5	54.88513909303926	0.635360271924098	0.3145558452125743	0.017015684022677297	0.13558426208088498	0.03133263397126619	0.718609978429364	1.8813900215706396	0.19889250724714522	1.1437472209369435	17.123511544085098	1.5310664955293911	0.06580142289769045	0.0	1.4133583393770803	0.06447610460733084	19.999842370067693	151.86032650139407	2.7	1.35	3.981071705487114e-5	1.5304597629386294	0.047784	0.07023307068843944	0.3871697999484381	0.011320057367188854	0.3841314716707142	0.0026837647253519104	0.0027218138268793805	0.06812928613763855	0.0001	0.033120806667540505	0.34138070854623803	0.040573140857027616	0.000921733307288311	3.53535910510143e-5	0.0460480718135085	0.002063603432786358	0.0028726885419805663	0.002235	0.2981204552604404	1.4	1.4	10.00298022386775	0.45	0.01	0.2	10.000000949239448	0.0037161126466504508
1.82084728579186e-5	54.88513909303926	0.6353582063726317	0.31455463085144253	0.017016224613229897	0.13558570131931352	0.0313325268694091	0.7185979260102074	1.8814020739897963	0.19888870388480484	1.1437530898501838	17.12348780420838	1.5310644702154426	0.06580326734936949	0.0	1.4133564597677355	0.06447791178942622	19.999842365869316	151.86012290885085	2.7	1.35	3.981071705487114e-5	1.530457709260641	0.047784	0.0702349283690028	0.3871801693882047	0.011320446844089555	0.38400866109282616	0.002683631319601022	0.0027218759887492005	0.06812676119783966	0.0001	0.033120882588007404	0.3413819923510299	0.0405732084204403	0.0009216010409241601	3.535727153183412e-5	0.046047705739664734	0.002063549538313766	0.002872643850257021	0.002235	0.2981204549710872	1.4	1.4	10.002978763494616	0.45	0.01	0.2	10.000000953293169	0.003714467901302793
1.82084728579186e-5	54.88513909303926	0.6353561241303505	0.31455350777451013	0.01701677895857978	0.1355871717399656	0.031332418123295354	0.7185857761768532	1.8814142238231506	0.19888486979656275	1.1437590061809872	17.12346284053297	1.5310624176255152	0.06580513662870709	0.0	1.4133545548443418	0.06447974329749127	19.999842361454622	151.85991820616977	2.7	1.35	3.981071705487114e-5	1.5304556278400836	0.047784	0.07023668916625513	0.38719000110985446	0.011320814302412809	0.38388649947285725	0.002683496430085565	0.0027219338759778815	0.06812429230715128	0.0001	0.03312095603949468	0.34138322279843136	0.04057328182022957	0.000921467511081266	3.536087402186363e-5	0.04604737870479737	0.0020634955386112236	0.0028725991024921888	0.002235	0.2981204546813848	1.4	1.4	10.00297729276161	0.45	0.01	0.2	10.000000957333153	0.0037128439683130235
1.82084728579186e-5	54.88513909303926	0.6353540249329606	0.31455247173862894	0.017017346726961445	0.13558867256825857	0.03133230781039275	0.7185735273669476	1.8814264726330563	0.19888100449366033	1.1437649706810586	17.123436691078364	1.5310603380786194	0.06580703044172814	0.0	1.4133526249027462	0.0644815988435277	19.999842356830264	151.8597123457938	2.7	1.35	3.981071705487114e-5	1.5304535189646782	0.047784	0.07023835719004722	0.38719931788264345	0.011321160697602688	0.3837649602145491	0.002683360110252468	0.002721987668044899	0.0681218762785372	0.0001	0.03312102711267545	0.3413844020475932	0.04057336082078869	0.00092133275960477	3.53644012427188e-5	0.046047089148835395	0.002063441426261898	0.002872554290069838	0.002235	0.2981204543912764	1.4	1.4	10.0029758122617	0.45	0.01	0.2	10.000000961359413	0.0037112406014335356
1.82084728579186e-5	54.88513909303926	0.6353519086270797	0.31455151852190766	0.01701792759008122	0.13559020304159858	0.031332196005187614	0.7185611787133412	1.8814388212866628	0.1988771076975296	1.143770983783199	17.123409393151107	1.5310582316525894	0.06580894872251586	0.0	1.4133506700155076	0.06448347836289497	19.99984235200277	151.85950529229262	2.7	1.35	3.981071705487114e-5	1.5304513827709427	0.047784	0.07023993653124068	0.3872081423714612	0.011321486980507013	0.3836440168340161	0.00268322241335632	0.002722037543223227	0.06811950994337435	0.0001	0.03312109589825307	0.3413855322518053	0.040573445187830175	0.0009211968282785012	3.536785591243259e-5	0.046046835520754864	0.0020633871942291465	0.0028725094047478087	0.002235	0.29812045410070753	1.4	1.4	10.002974322578728	0.45	0.01	0.2	10.000000965371965	0.0037096575478618395
1.82084728579186e-5	54.88513909303926	0.6353497749159974	0.314550644262188	0.017018521253317237	0.13559176247410834	0.03133208277669519	0.7185487284458631	1.881451271554141	0.1988731788567911	1.1437770463351447	17.123380980959954	1.5310560987262762	0.06581089112005595	0.0	1.4133486905338573	0.06448538151174146	19.999842346978117	151.85929699657933	2.7	1.35	3.981071705487114e-5	1.5304492195790684	0.047784	0.07024143096205003	0.38721649547827786	0.0113217940263341	0.3835236449073252	0.0026830833880185224	0.002722083666002515	0.0681171903765854	0.0001	0.03312116248050299	0.3413866154002735	0.04057353470575847	0.0009210597557642897	3.537124054303982e-5	0.046046616391948486	0.0020633328363442865	0.0028724644392344894	0.002235	0.2981204538096301	1.4	1.4	10.002972824244969	0.45	0.01	0.2	10.000000969370824	0.0037080945667852063
1.82084728579186e-5	54.88513909303926	0.6353476236840374	0.3145498451083091	0.01701912742255859	0.13559335018728588	0.03133196818966595	0.7185361759371443	1.8814638240628596	0.19886921776547883	1.143783158658406	17.123351487888474	1.5310539392637217	0.06581285767477357	0.0	1.4133466864249222	0.06448730832958909	19.999842341762417	151.85908742933637	2.7	1.35	3.981071705487114e-5	1.5304470294385797	0.047784	0.07024284422827279	0.3872243979580451	0.011322082704901973	0.38340382017139735	0.0026829430828278554	0.002722126199318077	0.0681149146782578	0.0001	0.033121226943285856	0.3413876534716813	0.040573629160538735	0.0009209215805866281	3.5374557637527704e-5	0.04604643034507408	0.0020632783467992603	0.002872419386595953	0.002235	0.29812045351799815	1.4	1.4	10.002971317782672	0.45	0.01	0.2	10.00000097335601	0.0037065514115912795
1.82084728579186e-5	54.88513909303926	0.6353454546033038	0.3145491175380818	0.017019745834806366	0.1355949655708028	0.03133185230567673	0.7185235192148474	1.8814764807851567	0.19886522381153804	1.1437893216934694	17.123320944751555	1.531051753717081	0.06581484796621774	0.0	1.413344658107763	0.06448925840458741	19.99984233636098	151.85887653984398	2.7	1.35	3.981071705487114e-5	1.530444812714425	0.047784	0.07024417979796473	0.387231869030167	0.011322353819349321	0.38328452016252695	0.0026828015421040473	0.0027221652942251064	0.06811268015750276	0.0001	0.033121289364956195	0.3413886483009742	0.0405737283544728	0.000920782338550916	3.537780951794988e-5	0.046046276068951314	0.0020632237205135046	0.002872374240698353	0.002235	0.2981204532257713	1.4	1.4	10.00296980366929	0.45	0.01	0.2	10.000000977327536	0.003705027846364653
1.82084728579186e-5	54.88513909303926	0.6353432675870707	0.31454845803295267	0.017020376226858366	0.13559660802336446	0.03133173517963264	0.7185107578387997	1.8814892421612044	0.19886119684547177	1.14379553567541	17.12328938133035	1.5310495418712888	0.06581686219971247	0.0	1.4133426053834885	0.06449123193778826	19.999842330779167	151.85866430382708	2.7	1.35	3.981071705487114e-5	1.5304425692997667	0.047784	0.07024544109337084	0.38723892765719203	0.011322608164326273	0.3831657227044274	0.0026826588101641702	0.002722201099402595	0.06811048416460388	0.0001	0.03312134982262572	0.3413896017015063	0.04057383209227382	0.0009206420651222502	3.538099848395999e-5	0.046046152270502426	0.0020631689527644066	0.0028723289957699053	0.002235	0.2981204529329112	1.4	1.4	10.00296828236974	0.45	0.01	0.2	10.000000981285424	0.003703523630926655
1.82084728579186e-5	54.88513909303926	0.6353410622925177	0.31454786337798263	0.017021018363980154	0.1355982770009096	0.03133161686728461	0.7184978897353619	1.881502110264642	0.19885713622516069	1.143801801590928	17.123256825429305	1.5310473042617279	0.06581889987790102	0.0	1.413340528748257	0.06449322844201527	19.999842325021724	151.85845067044795	2.7	1.35	3.981071705487114e-5	1.5304402996254605	0.047784	0.07024663131148348	0.38724559155955884	0.011322846478479084	0.38304740708420104	0.002682514927473354	0.0027222337539319543	0.06810832421422149	0.0001	0.03312140838936451	0.34139051536974274	0.040573940192220256	0.0009205007935743666	3.538412668783907e-5	0.04604605774236	0.002063114039416888	0.0028722836466846396	0.002235	0.29812045263938414	1.4	1.4	10.002966754312272	0.45	0.01	0.2	10.000000985229697	0.0037020385334777107
1.82084728579186e-5	54.88513909303926	0.6353388386458623	0.31454733038293303	0.01702167201149019	0.13559997197071072	0.03133149741617756	0.7184849145464052	1.8815150854535987	0.1988530418263676	1.1438081196356134	17.123223303509732	1.5310450406628635	0.06582096121595049	0.0	1.4133384279934713	0.06449524812796162	19.999842319093634	151.85823561858794	2.7	1.35	3.981071705487114e-5	1.53043800357824	0.047784	0.07024775356864006	0.3872518780063151	0.011323069484661481	0.3829295531019684	0.0026823699342194067	0.00272226339305728	0.06810619789055732	0.0001	0.033121465135979314	0.34139139096172766	0.04057405247681973	0.0009203585564738862	3.538719623528393e-5	0.04604599130827156	0.002063058976706417	0.0028722381887026204	0.002235	0.29812045234515855	1.4	1.4	10.002965219908203	0.45	0.01	0.2	10.000000989160371	0.0037005723208663344
1.82084728579186e-5	54.88513909303926	0.6353365963227875	0.31454685607739824	0.01702233695738638	0.13560169244602296	0.03133137687446208	0.7184718303135348	1.8815281696864692	0.19884891304187588	1.1438144907432592	17.123188840684257	1.5310427514793796	0.06582304583674477	0.0	1.4133363034941093	0.06449729062623895	19.9998423129991	151.85801910075966	2.7	1.35	3.981071705487114e-5	1.5304356814721938	0.047784	0.07024881082058052	0.38725780338103544	0.011323277865696724	0.38281214160361543	0.0026822238676944016	0.0027222901452671386	0.06810410289248682	0.0001	0.033121520130404085	0.3413922300500869	0.040574168778247884	0.000920215384853922	3.539020912742759e-5	0.04604595185284842	0.0020630037613216814	0.0028721926175771365	0.002235	0.2981204520502064	1.4	1.4	10.002963679541523	0.45	0.01	0.2	10.000000993077473	0.0036991247645649095
1.82084728579186e-5	54.88513909303926	0.6353343352358606	0.3145464375937618	0.017023012993573023	0.135603437954425	0.031331255284815694	0.7184586365807284	1.8815413634192755	0.19884474971930066	1.143820915152477	17.12315346043837	1.5310404366176773	0.0658251538329711	0.0	1.4133341551638283	0.06449935602757949	19.999842306742195	151.8578010958375	2.7	1.35	3.981071705487114e-5	1.530433333301644	0.047784	0.07024980589908035	0.3872633833791289	0.01132347227669012	0.38269515422908906	0.0026820767640447205	0.002722314133290596	0.06810203702030779	0.0001	0.03312157343778704	0.34139303414406263	0.040574288935691406	0.0009200713085818933	3.539316728839663e-5	0.046045938308068676	0.002062948390334581	0.002872146929473654	0.002235	0.29812045175450214	1.4	1.4	10.002962133574139	0.45	0.01	0.2	10.000000996981022	0.003697695638688085
1.82084728579186e-5	54.88513909303926	0.6353320550904397	0.31454607217881764	0.017023699927667616	0.13560520805998724	0.03133113268780411	0.7184453315804125	1.8815546684195912	0.19884055130896933	1.1438273937088819	17.123117185404148	1.5310380962898908	0.06582728500527088	0.0	1.4133319831991094	0.06450144413671544	19.999842300327145	151.8575815608405	2.7	1.35	3.981071705487114e-5	1.5304309592114933	0.047784	0.07025074153498943	0.38726863313690624	0.011323653349006398	0.3825785732774129	0.0026819286577703843	0.002722335475804459	0.0680999981456944	0.0001	0.0331216251210786	0.341393804700278	0.04057441279417008	0.0009199263566034646	3.539607257807615e-5	0.046045949643736275	0.0020628928611633084	0.0028721011209270632	0.002235	0.2981204514580228	1.4	1.4	10.002960582348868	0.45	0.01	0.2	10.000001000871041	0.0036962847180374574
1.82084728579186e-5	54.88513909303926	0.6353297557686715	0.31454575724838973	0.0170243975772317	0.13560700234935485	0.031331009121517324	0.7184319146649929	1.881568085335011	0.1988363176007753	1.1438339267385929	17.123080036469535	1.5310357305113957	0.06582943934474295	0.0	1.4133297876145752	0.06450355494486766	19.99984229375747	151.85736047277098	2.7	1.35	3.981071705487114e-5	1.5304285592777815	0.047784	0.07025162030566319	0.3872735669421785	0.011323821677480967	0.3824623820387982	0.0026817795814547156	0.0027223542844699252	0.06809798425885617	0.0001	0.03312167524015476	0.3413945430951849	0.04057454020764615	0.0009197805563750059	3.539892675794079e-5	0.04604598488773115	0.002062837171595548	0.0028720551888818564	0.002235	0.29812045116074815	1.4	1.4	10.00295902618335	0.45	0.01	0.2	10.000001004747556	0.00369489178331499
1.82084728579186e-5	54.88513909303926	0.63532743702412	0.31454549027216133	0.01702510576785569	0.1356088204300639	0.03133088462126716	0.7184183843668769	1.8815816156331269	0.19883204813662647	1.1438405149469897	17.123042033946156	1.5310333394237474	0.06583161671857116	0.0	1.413327568541345	0.06450568832195114	19.999842287036888	151.85713779500293	2.7	1.35	3.981071705487114e-5	1.5304261336040472	0.047784	0.07025244472915132	0.38727819875287484	0.011323977843787789	0.38234656418860935	0.002681629566764826	0.002722370668553534	0.06809599339282894	0.0001	0.03312172385350639	0.34139525067561377	0.040574671033442575	0.0009196339348654548	3.540173155340169e-5	0.046046043090705806	0.0020627813196969175	0.002872009130569437	0.002235	0.2981204508626596	1.4	1.4	10.002957465381748	0.45	0.01	0.2	10.000001008610592	0.0036935166130693782
1.82084728579186e-5	54.88513909303926	0.6353250987094822	0.31454526889798823	0.017025824337118623	0.1356106619373723	0.03133075921932431	0.7184047398413453	1.8815952601586585	0.19882774264769557	1.1438471587505663	17.123003196429632	1.5310309230291979	0.06583381712719168	0.0	1.4133253259816865	0.06450784426835687	19.9998422801686	151.85691350243755	2.7	1.35	3.981071705487114e-5	1.5304236822218769	0.047784	0.07025321715504092	0.3872825415944947	0.011324122390031364	0.38223110449206216	0.002681478643267063	0.0027223847298653648	0.06809402371094427	0.0001	0.03312177101600992	0.34139592869945573	0.04057480513861381	0.0009194865173766058	3.5404488580002846e-5	0.046046123366467906	0.0020627253038701136	0.002871962943605096	0.002235	0.2981204505637413	1.4	1.4	10.002955900221998	0.45	0.01	0.2	10.000001012460173	0.0036921589939749155
1.82084728579186e-5	54.88513909303926	0.635322740626502	0.3145450908199284	0.0170265531279739	0.13561252651873465	0.031330632947449616	0.7183909799239898	1.881609020076014	0.19882340076816066	1.1438538587133718	17.122963542107737	1.5310284814738193	0.06583604043648528	0.0	1.41332306007112	0.06451002265269844	19.999842273155885	151.8566875647418	2.7	1.35	3.981071705487114e-5	1.5304212052705448	0.047784	0.07025393990069333	0.38728660831503764	0.01132425585020394	0.3821159879230588	0.0026813268399195934	0.0027223965688241755	0.06809207339813751	0.0001	0.03312181678208073	0.34139657840915805	0.04057494239214638	0.0009193383290091871	3.540719943605237e-5	0.046046224841174654	0.002062669122751279	0.002871916625837967	0.002235	0.29812045026397904	1.4	1.4	10.002954330972095	0.45	0.01	0.2	10.000001016296325	0.003690818708648171
1.82084728579186e-5	54.88513909303926	0.6353203625957256	0.31454495389112336	0.017027291995525974	0.1356144138519192	0.031330505832794724	0.718377103564412	1.8816228964355919	0.19881902216756658	1.1438606153451196	17.122923087580357	1.5310260147635266	0.065838286640705	0.0	1.4133207708151225	0.06451222346934801	19.99984226600164	151.8564599544068	2.7	1.35	3.981071705487114e-5	1.5304187027538012	0.047784	0.07025461511150385	0.38729041080806387	0.011324378719312295	0.3820012005685126	0.0026811741835966593	0.002722406278401799	0.06809014077351187	0.0001	0.03312186120207815	0.3413972009564914	0.04057508267273129	0.000919189393138036	3.540986560624978e-5	0.046046346705759904	0.002062612775271893	0.002871870175461387	0.002235	0.29812044996336057	1.4	1.4	10.002952757874299	0.45	0.01	0.2	10.000001020119075	0.0036894955492520498
1.82084728579186e-5	54.88513909303926	0.6353179644579614	0.3145448559954163	0.017028040798964684	0.135616323624567	0.031330377902129426	0.7183631098486734	1.8816368901513305	0.19881460655584035	1.1438674290939481	17.1228818490745	1.5310235229329736	0.065840555709984	0.0	1.413318458245969	0.06451444668901181	19.999842258708767	151.8562306463714	2.7	1.35	3.981071705487114e-5	1.5304161747287603	0.047784	0.07025524491634365	0.38729396087694423	0.011324491487741378	0.3818867286240486	0.002681020700875841	0.002722413950825015	0.0680882241648671	0.0001	0.03312190432620659	0.3413977974848108	0.04057522586004681	0.0009190397331015496	3.541248856918309e-5	0.046046488156759185	0.002062556260567243	0.002871823590869494	0.002235	0.2981204496618752	1.4	1.4	10.002951181162873	0.45	0.01	0.2	10.000001023928448	0.003688189302659405
1.82084728579186e-5	54.88513909303926	0.6353155460131519	0.31454479519882067	0.017028799410291756	0.13561825555105378	0.03133024918059563	0.7183489975822367	1.8816510024177668	0.19881015356045392	1.1438743005341578	17.122839841415903	1.5310210061355143	0.06584284750155002	0.0	1.4133161225057729	0.06451669217184665	19.99984225127984	151.85599961170743	2.7	1.35	3.981071705487114e-5	1.5304136213167963	0.047784	0.07025583127723335	0.3872972694016091	0.011324594606565631	0.38177255936567744	0.002680866415983774	0.002722419671031578	0.06808632202791103	0.0001	0.033121946201159394	0.3413983690502778	0.04057537184361355	0.0009188893705497648	3.541506969201655e-5	0.04604664845415418	0.0020624995780231894	0.002871776870753973	0.002235	0.2981204493595139	1.4	1.4	10.002949601047941	0.45	0.01	0.2	10.00000102772447	0.003686899766037876
1.82084728579186e-5	54.88513909303926	0.6353131071522257	0.31454476955292787	0.017029567700691434	0.13562020934981178	0.03133011968978793	0.7183347661605156	1.881665233839488	0.19880566298564306	1.1438812299698218	17.1227970790365	1.5310184642554552	0.06584516212512843	0.0	1.4133137634875377	0.06451896002530323	19.999842243717413	151.8557668315768	2.7	1.35	3.981071705487114e-5	1.5304110424554302	0.047784	0.07025637614611162	0.38730034720389406	0.011324688525818166	0.3816586801317449	0.002680711353365773	0.002722423523544903	0.0680844328281258	0.0001	0.033121986873122525	0.34139891670417344	0.04057552051307458	0.0009187383271619386	3.5417610340435205e-5	0.04604682686118315	0.0020624427272112797	0.002871730013987134	0.002235	0.2981204490562692	1.4	1.4	10.002948017732443	0.45	0.01	0.2	10.000001031507173	0.003685626730862367
1.82084728579186e-5	54.88513909303926	0.6353106476280381	0.3145447772936428	0.01703034555809319	0.13562218477338675	0.03132998945114448	0.7183204140976722	1.8816795859023312	0.19880113437035551	1.1438882181098053	17.122753575238505	1.5310158975071042	0.06584749937949755	0.0	1.4133113813897076	0.06452125005229853	19.999842236023945	151.85553227288025	2.7	1.35	3.981071705487114e-5	1.530408438293694	0.047784	0.07025688132055664	0.38730320425243486	0.011324773658416446	0.38154507926598485	0.00268055553505977	0.002722425586246198	0.06808255514461056	0.0001	0.0331220263850827	0.3413994414158435	0.040575671767236934	0.000918586623042935	3.542011177643055e-5	0.046047022699024845	0.002062385707907347	0.002871683019691135	0.002235	0.29812044875213517	1.4	1.4	10.002946431397476	0.45	0.01	0.2	10.00000103527658	0.003684369998734733
1.82084728579186e-5	54.88513909303926	0.635308167392556	0.31454481665119005	0.017031132866555727	0.1356241815694399	0.03132985848345527	0.7183059411681824	1.8816940588318212	0.19879656763486708	1.1438952650804353	17.1227093427881	1.5310133057183162	0.06584985942893122	0.0	1.4133089760530655	0.0645235624136974	19.999842228201672	151.8552959241762	2.7	1.35	3.981071705487114e-5	1.5304058087462673	0.047784	0.07025734858679505	0.3873058504520457	0.011324850415333319	0.38143174517993994	0.002680398983316257	0.002722425936359561	0.06808068756842889	0.0001	0.03312206477974992	0.3413999441497641	0.04057582550538869	0.0009184342783118814	3.542257525961577e-5	0.04604723529314924	0.0020623285200596325	0.0028716358871549827	0.002235	0.2981204484471069	1.4	1.4	10.002944842216975	0.45	0.01	0.2	10.000001039032721	0.0036831293659976487
1.82084728579186e-5	54.88513909303926	0.6353056661624134	0.314544886015045	0.01703192952628676	0.13562619951940103	0.031329726805167143	0.7182913456520189	1.8817086543479846	0.19879196224787993	1.143902371697554	17.12266439362596	1.5310106891651205	0.06585224201286054	0.0	1.4133065477331577	0.06452589685430517	19.999842220252475	151.8550577491409	2.7	1.35	3.981071705487114e-5	1.5304031539894716	0.047784	0.07025777959440382	0.3873082949512913	0.011324919175100232	0.3813186671760859	0.00268024171820332	0.0027224246453816945	0.06807882879110794	0.0001	0.0331221020968424	0.3414004257978504	0.040575981634781155	0.0009182813116886638	3.542500195723378e-5	0.04604746402026751	0.002062271163781211	0.0028715886158731056	0.002235	0.29812044814118066	1.4	1.4	10.002943250345773	0.45	0.01	0.2	10.000001042775624	0.0036819046383062743
1.82084728579186e-5	54.88513909303926	0.6353031439375335	0.31454498377026907	0.01703273543320572	0.1356282383997339	0.031329594431501503	0.7182766276219956	1.8817233723780078	0.19878731822038218	1.1439095379499273	17.122618739038572	1.5310080475850834	0.06585464738080798	0.0	1.41330409618719	0.06452825361847232	19.999842212178766	151.85481774218275	2.7	1.35	3.981071705487114e-5	1.5304004738820645	0.047784	0.07025817597497816	0.38731054679794596	0.011324980312944419	0.38120583466736774	0.002680083760047826	0.002722421783811875	0.06807697752228493	0.0001	0.033122138375586266	0.3414008872429751	0.04057614006343493	0.0009181277418275219	3.542739302964112e-5	0.04604770826358913	0.002062213639342768	0.0028715412054953725	0.002235	0.29812044783435404	1.4	1.4	10.002941655931046	0.45	0.01	0.2	10.000001046505322	0.0036806956170140513
1.82084728579186e-5	54.88513909303926	0.6353006004025717	0.3145451084525595	0.017033550499031862	0.13563029801758716	0.03132946137895733	0.7182617851551107	1.8817382148448927	0.19878263496040469	1.1439167647442927	17.1225723897524	1.5310053813504445	0.06585707518149626	0.0	1.4133016217597711	0.06453063236216823	19.99984220398187	151.8545758642333	2.7	1.35	3.981071705487114e-5	1.5303977686617283	0.047784	0.07025853924473352	0.38731261440248477	0.011325034175954462	0.38109323782046634	0.002679925127063633	0.0027224174173521684	0.06807513255401078	0.0001	0.03312217365287869	0.34140132930729516	0.04057630070633519	0.0009179735862056203	3.542974955886524e-5	0.046047967449789534	0.002062155947148887	0.002871493655838708	0.002235	0.2981204475266258	1.4	1.4	10.002940059103784	0.45	0.01	0.2	10.000001050221837	0.003679502111461371
1.82084728579186e-5	54.88513909303926	0.6352980355856215	0.3145452585833232	0.017034374630550707	0.13563237817679435	0.031329327658821036	0.7182468184926951	1.8817531815073085	0.19877791253044083	1.1439240519917713	17.122525355710053	1.5310026900792482	0.06585952577511489	0.0	1.4132991240973036	0.06453303343814705	19.99984219566424	151.8543321132777	2.7	1.35	3.981071705487114e-5	1.5303950380854794	0.047784	0.07025887089004904	0.38731450600686296	0.01132508110631269	0.3809808669893523	0.002679765837846069	0.0027224116102553325	0.06807329270764949	0.0001	0.033122207964513595	0.3414017527967506	0.0405764634796107	0.0009178188620896469	3.54320726115116e-5	0.04604824101628448	0.002062098087743136	0.0028714459668628413	0.002235	0.2981204472179952	1.4	1.4	10.002938459986492	0.45	0.01	0.2	10.000001053925201	0.0036783239284000424
1.82084728579186e-5	54.88513909303926	0.6352954491933802	0.3145454328272353	0.017035207749270802	0.13563447870653356	0.03132919328592011	0.7182317258531232	1.8817682741468802	0.19877315038171378	1.1439314005325376	17.12247764652789	1.5309999741759126	0.06586199878179125	0.0	1.4132966035743435	0.06453545647436089	19.999842187226832	151.85408645325955	2.7	1.35	3.981071705487114e-5	1.5303922824359717	0.047784	0.07025917231042962	0.3873162293758613	0.011325121423470202	0.38086871309744674	0.0026796059090210627	0.002722404423102371	0.06807145686283085	0.0001	0.033122241344928055	0.3414021584720337	0.04057662830499708	0.0009176635858820182	3.543436319560871e-5	0.046048528433265394	0.0020620400617838318	0.0028713981386651395	0.002235	0.29812044690846284	1.4	1.4	10.00293685868869	0.45	0.01	0.2	10.000001057615444	0.003677160879884595
1.82084728579186e-5	54.88513909303926	0.6352928412274239	0.3145456298449681	0.017036049772622693	0.1356365994352763	0.03132905826896866	0.7182165073067137	1.88178349269329	0.19876834852572434	1.1439388103549066	17.12242927099832	1.5309972332832986	0.06586449453680451	0.0	1.4132940598601238	0.06453790179917739	19.999842178671944	151.85383887991816	2.7	1.35	3.981071705487114e-5	1.530389501465878	0.047784	0.07025944485462358	0.3873177919885428	0.011325155437800013	0.3807567673904144	0.002679445357368222	0.0027223959142035296	0.06806962394633037	0.0001	0.033122273826808865	0.34140254706662704	0.04057679510646624	0.0009175077735211825	3.54366222880739e-5	0.04604882918989298	0.002061981870042625	0.0028713501714684505	0.002235	0.29812044659803	1.4	1.4	10.002935255310145	0.45	0.01	0.2	10.000001061292595	0.0036760127786933964
1.82084728579186e-5	54.88513909303926	0.6352902114375986	0.3145458484062633	0.01703690063024658	0.13563874021256742	0.03132892262008053	0.7182011613382603	1.8817988386617435	0.19876350649467378	1.1439462821760396	17.122380237692695	1.5309944677242426	0.06586701273730672	0.0	1.4132914932537033	0.0645403691159843	19.99984217000038	151.85358936227476	2.7	1.35	3.981071705487114e-5	1.5303866954069407	0.047784	0.07025968981481034	0.3873192010146104	0.011325183444069182	0.3806450214871604	0.0026792841982464085	0.002722386139498111	0.0680677929197307	0.0001	0.03312230544211669	0.3414029192843003	0.0405769638117554	0.0009173514404205768	3.5438850828960775e-5	0.04604914279618568	0.002061923513397424	0.0028713020656147056	0.002235	0.29812044628669854	1.4	1.4	10.00293364994057	0.45	0.01	0.2	10.000001064956685	0.0036748794394559007
1.82084728579186e-5	54.88513909303926	0.6352875597943307	0.31454608731002576	0.01703776025008465	0.1356409008892237	0.03132878634690285	0.7181856878220088	1.881814312177995	0.19875862424139443	1.1439538160723473	17.122330554384373	1.5309916772605412	0.06586955360740795	0.0	1.4132889035344902	0.06454285864427013	19.999842161214175	151.8533378933279	2.7	1.35	3.981071705487114e-5	1.5303838640989387	0.047784	0.07025990841621042	0.38732046324970315	0.011325205723369872	0.38053346743460337	0.0026791224466770867	0.002722375151913461	0.06806596280298725	0.0001	0.03312233622092029	0.3414032757933797	0.04057713435201109	0.0009171946013264111	3.544104971462297e-5	0.046049468787674665	0.0020618649928102377	0.002871253821548514	0.002235	0.2981204459744714	1.4	1.4	10.002932042659342	0.45	0.01	0.2	10.00000106860774	0.003673760680575291
1.82084728579186e-5	54.88513909303926	0.6352848860974721	0.3145463454215595	0.017038628567997368	0.13564308133070002	0.03132864945890978	0.7181700855496266	1.8818299144503772	0.19875370139164728	1.1439614126191646	17.122280228700394	1.5309888621043732	0.06587211694797399	0.0	1.4132862908990378	0.06454537018899567	19.999842152314333	151.85308444783485	2.7	1.35	3.981071705487114e-5	1.5303810076954227	0.047784	0.07026010184968634	0.3873215853014277	0.011325222547353476	0.38042209750647504	0.0026789601168477643	0.0027223630030043236	0.06806413263667575	0.0001	0.033122366192820864	0.34140361724417473	0.040577306660660666	0.0009170372707124078	3.544321982064343e-5	0.04604980671217606	0.002061806309347549	0.002871205439823818	0.002235	0.2981204456613518	1.4	1.4	10.002930433537736	0.45	0.01	0.2	10.000001072245793	0.0036726563195539205
1.82084728579186e-5	54.88513909303926	0.6352821902768175	0.3145466216489782	0.017039505521373555	0.1356452814100377	0.031328511961528915	0.7181543541394156	1.8818456458605883	0.1987487378210809	1.1439690720099795	17.122229267537833	1.5309860220657134	0.06587470293584338	0.0	1.4132836551712669	0.06454790392337868	19.99984214330195	151.85282901493173	2.7	1.35	3.981071705487114e-5	1.5303781260501081	0.047784	0.07026027123010326	0.38732257335339404	0.011325234171779993	0.3803109044658563	0.0026787972223339934	0.0027223497409698963	0.06806230152480279	0.0001	0.03312239538530511	0.34140394424640713	0.04057748067505176	0.0009168794622585949	3.544536197147168e-5	0.04605015614644672	0.0020617474641298505	0.0028711569210722143	0.002235	0.298120445347344	1.4	1.4	10.002928822636854	0.45	0.01	0.2	10.000001075870872	0.0036715661798734775
1.82084728579186e-5	54.88513909303926	0.6352794721775055	0.314546914950853	0.017040391053345677	0.13564750101037115	0.031328373862002934	0.7181384926682757	1.8818615073317284	0.19874373324190195	1.1439767946882737	17.122177677648683	1.5309831572466424	0.06587731147561876	0.0	1.413280996445759	0.06455045975397213	19.99984213417834	151.85257157466864	2.7	1.35	3.981071705487114e-5	1.5303752192397138	0.047784	0.07026041765285583	0.3873234334839746	0.01132524084630916	0.3801998812057281	0.0026786337761571244	0.002722335413199787	0.06806046858050492	0.0001	0.033122423825775196	0.3414042573995097	0.04057765633398453	0.0009167211895455838	3.5447476981659635e-5	0.04605051667384335	0.0020616884583824725	0.0028711082660295207	0.002235	0.29812044503245233	1.4	1.4	10.002927210010851	0.45	0.01	0.2	10.000001079483006	0.0036704900822335596
1.82084728579186e-5	54.88513909303926	0.6352767316968161	0.314547224351169	0.017041285110523854	0.13564974002395938	0.031328235165502066	0.7181225005407662	1.8818774994592375	0.19873868746596007	1.14398458094508	17.122125465135284	1.530980267609915	0.06587994260185034	0.0	1.4132783146880155	0.06455303771461786	19.99984212494484	151.85231211303324	2.7	1.35	3.981071705487114e-5	1.530372287236736	0.047784	0.07026054213392215	0.3873241713300705	0.01132524280299737	0.3800890211327332	0.0026784697904653127	0.002722320063619021	0.06805863298059736	0.0001	0.0331224515396298	0.34140455726054014	0.04057783358062735	0.0009165624652996929	3.544956561104308e-5	0.046050887908072845	0.00206162929335787	0.0028710594754847783	0.002235	0.29812044471668203	1.4	1.4	10.002925595704387	0.45	0.01	0.2	10.000001083082227	0.0036694278547733427
1.82084728579186e-5	54.88513909303926	0.6352739687299593	0.31454754889018866	0.017042187641255216	0.13565199834732958	0.03132809587687903	0.7181063771519212	1.8818936228480827	0.19873360030203113	1.1439924310757077	17.122072635941297	1.5309773531520965	0.06588259631822795	0.0	1.413275609894899	0.06455563780892598	19.999842115602167	151.85205061591356	2.7	1.35	3.981071705487114e-5	1.5303693300485908	0.047784	0.07026064567892842	0.3873247924717522	0.01132524027119291	0.3799783177204749	0.0026783052772416196	0.0027223037357012483	0.06805679390801836	0.0001	0.033122478552144057	0.34140484438156504	0.04057801235876455	0.0009164033022545887	3.5451628616285995e-5	0.04605126946639763	0.002061569970414221	0.002871010550328076	0.002235	0.2981204444000386	1.4	1.4	10.002923979755822	0.45	0.01	0.2	10.000001086668565	0.0036683793216154355
1.82084728579186e-5	54.88513909303926	0.6352711831329957	0.31454788768224323	0.01704309859931762	0.13565427588909662	0.03132795599979921	0.7180901216424683	1.8819098783575354	0.19872847148263112	1.1440003454919991	17.12201919550121	1.5309744138945098	0.06588527260273383	0.0	1.4132728820860407	0.06455826001535493	19.9998421061514	151.85178706520574	2.7	1.35	3.981071705487114e-5	1.5303663476690612	0.047784	0.07026072921525701	0.38732530205484034	0.01132523346246274	0.37986776494998825	0.0026781402474410957	0.0027222864695578466	0.06805495060727136	0.0001	0.03312250488669002	0.3414051192727099	0.040578192616633	0.0009162437122831682	3.5453666699387105e-5	0.04605166099569226	0.002061510490914541	0.0028709614914813647	0.002235	0.29812044408252797	1.4	1.4	10.002922362195	0.45	0.01	0.2	10.00000109024205	0.003667344315174685
1.82084728579186e-5	54.88513909303926	0.6352683748513487	0.3145482398465941	0.01704401793886388	0.13565657256029962	0.03132781553704477	0.7180737337197394	1.8819262662802645	0.19872330091132356	1.144008324345179	17.121965149010382	1.5309714497127647	0.06588797157255837	0.0	1.4132701311462996	0.06456090444866738	19.999842096593504	151.85152145249307	2.7	1.35	3.981071705487114e-5	1.5303633400203724	0.047784	0.07026079366440029	0.3873257051926642	0.01132522258695053	0.37975735684010753	0.002677974712060937	0.0027222683050208557	0.06805310232629685	0.0001	0.033122530566537946	0.3414053824409478	0.04057837430267947	0.0009160837073166446	3.54556805626062e-5	0.046052062144572796	0.002061450856324754	0.002870912299963815	0.002235	0.29812044376415664	1.4	1.4	10.002920743045754	0.45	0.01	0.2	10.00000109380271	0.003666322663220275
1.82084728579186e-5	54.88513909303926	0.6352655436954652	0.31454860458747674	0.017044945621928476	0.135658888287273	0.031327674491853016	0.7180572122380682	1.8819427877619355	0.19871808823408565	1.1440163681785431	17.121910501315025	1.5309684607592458	0.06589069308294486	0.0	1.4132673572166696	0.06456357096711123	19.999842086929167	151.8512537551326	2.7	1.35	3.981071705487114e-5	1.5303603071907679	0.047784	0.0702608398742436	0.387326006591177	0.011325207837369037	0.37964708789006313	0.002677808680911441	0.0027222492787701796	0.0680512483675366	0.0001	0.03312255561332058	0.3414056343539748	0.04057855736978585	0.0009159232984637303	3.5457670856040725e-5	0.046052472589656196	0.0020613910680997473	0.0028708629768094897	0.002235	0.29812044344493127	1.4	1.4	10.002919122324514	0.45	0.01	0.2	10.000001097350577	0.0036653142019916567
1.82084728579186e-5	54.88513909303926	0.6352626896675183	0.31454898109841783	0.017045881607013043	0.13566122299162925	0.03132753286529369	0.7180405572612009	1.881959442738803	0.1987128334628504	1.1440244769777097	17.121855256901913	1.5309654468072984	0.06589343734750847	0.0	1.4132645600874167	0.06456625977988478	19.999842077159396	151.8509839711592	2.7	1.35	3.981071705487114e-5	1.530357249038542	0.047784	0.07026086868751241	0.38732621092678315	0.01132518940586902	0.3795369526285458	0.002677642164062721	0.002722229427194757	0.06804938804005649	0.0001	0.03312258004846415	0.34140587547687223	0.04057874177083832	0.0009157624968966601	3.545963823051696e-5	0.046052892009327245	0.0020613311277915395	0.0028708135231436285	0.002235	0.298120443124859	1.4	1.4	10.002917500041852	0.45	0.01	0.2	10.00000110088568	0.003664318763224935
1.82084728579186e-5	54.88513909303926	0.6352598125313026	0.31454936865760313	0.017046825862596506	0.1356635766144251	0.03132739065953958	0.7180237673479747	1.8819762326520288	0.19870753615450126	1.1440326514212797	17.12179942010977	1.530962408091284	0.06589620414350143	0.0	1.4132617399753182	0.06456897066886509	19.999842067285165	151.85071207321027	2.7	1.35	3.981071705487114e-5	1.5303541656944837	0.047784	0.07026088088069021	0.3873263225096853	0.011325167468613603	0.37942694601885224	0.0026774751703414422	0.002722208783907148	0.06804752069981403	0.0001	0.03312260389195414	0.3414061062393698	0.04057892746278329	0.0009156013130398464	3.546158328951183e-5	0.046053320107035396	0.0020612710369320823	0.002870763940095157	0.002235	0.2981204428039473	1.4	1.4	10.002915876202005	0.45	0.01	0.2	10.00000110440805	0.003663336186594251
1.82084728579186e-5	54.88513909303926	0.635256912342298	0.3145497665264754	0.017047778352015732	0.13566594908922083	0.03132724787390083	0.7180068428881133	1.88199315711189	0.19870219642012746	1.1440408913454643	17.121742994784334	1.5309593442694154	0.06589899379287902	0.0	1.4132588965639852	0.06457170394935456	19.999842057306306	151.8504380651838	2.7	1.35	3.981071705487114e-5	1.5303510569407397	0.047784	0.07026087722301609	0.38732634560852536	0.011325142201034701	0.3793170630661709	0.0026773077089655	0.0027221873821033356	0.06804564571263724	0.0001	0.03312262716344784	0.3414063270670536	0.04057911440261933	0.0009154397573481946	3.5463506635605216e-5	0.046053756588750036	0.002061210797139026	0.0028707142288745737	0.002235	0.29812044248220354	1.4	1.4	10.002914250803489	0.45	0.01	0.2	10.000001107917713	0.0036623663079438673
1.82084728579186e-5	54.88513909303926	0.635253988818899	0.3145501740605421	0.017048739050479378	0.13566834037087472	0.0313271045106108	0.7179897821562589	1.8820102178437446	0.19869681373075526	1.1440491975587077	17.12168598480647	1.530956255712812	0.06590180594477499	0.0	1.4132560301969062	0.06457445927774291	19.99984204722446	151.85016191516456	2.7	1.35	3.981071705487114e-5	1.5303479230055066	0.047784	0.07026085842665976	0.38732628417810533	0.011325113763783728	0.37920729915284257	0.002677139787776912	0.00272216525259454	0.068043762481027	0.0001	0.033122649881600116	0.3414065383555033	0.0405793025511266	0.00091527783963303	3.5465408830298615e-5	0.04605420118214831	0.002061150410009038	0.0028706643906911762	0.002235	0.2981204421596359	1.4	1.4	10.002912623839425	0.45	0.01	0.2	10.000001111414702	0.003661408970087452
1.82084728579186e-5	54.88513909303926	0.6352510420547195	0.3145505905742951	0.01704970792476847	0.13567075040265314	0.03132696056661938	0.717972585791265	1.8820274142087385	0.19869138827280303	1.144057569780251	17.1216283934492	1.530953141929212	0.0659046410607534	0.0	1.4132531404182793	0.06457723710608848	19.999842037039475	151.84988363158678	2.7	1.35	3.981071705487114e-5	1.530344763548616	0.047784	0.07026082519202945	0.3873261421040725	0.011325082317240524	0.3790976497292933	0.002676971415260944	0.0027221424256035414	0.06804187042541823	0.0001	0.03312267206428174	0.3414067404935843	0.040579491869028435	0.0009151155696665924	3.54672904304941e-5	0.046054653619393926	0.002061089877206817	0.0028706144268211865	0.002235	0.2981204418362524	1.4	1.4	10.002910995297457	0.45	0.01	0.2	10.000001114899044	0.0036604640132468645
1.82084728579186e-5	54.88513909303926	0.6352480717555077	0.3145510154836864	0.017050684956243296	0.13567317915361993	0.03132681604341305	0.7179552519803127	1.8820447480196907	0.19868591949096792	1.144066008860835	17.12157022415301	1.530950003342713	0.06590749874080175	0.0	1.4132502276206882	0.06458003704264102	19.99984202675251	151.8496031812607	2.7	1.35	3.981071705487114e-5	1.5303415788434633	0.047784	0.07026077817467137	0.38732592302757485	0.011325048008813456	0.3789881105479601	0.0026768025985045574	0.0027221189295172014	0.06803996898908998	0.0001	0.03312269372881351	0.341406933846061	0.040579682320342376	0.000914952956727297	3.54691519610749e-5	0.04605511364914824	0.00206102920038557	0.0028705643385446723	0.002235	0.2981204415120613	1.4	1.4	10.002909365160473	0.45	0.01	0.2	10.000001118370772	0.003659531282715635
1.82084728579186e-5	54.88513909303926	0.6352450780140579	0.31455144818180053	0.017051670117236056	0.1356756265775431	0.0313266709382391	0.7179377813465776	1.8820622186534257	0.19868040756794206	1.1440745145258377	17.12151147969822	1.5309468395451238	0.06591037936921752	0.0	1.4132472914262004	0.0645828594637682	19.99984201636353	151.84932057267235	2.7	1.35	3.981071705487114e-5	1.5303383686243701	0.047784	0.07026071800979894	0.38732563047417423	0.011325010983088687	0.37887867748350157	0.0026766333450078217	0.002722094791667837	0.06803805764047167	0.0001	0.033122714891749824	0.341407118767115	0.04057987386972017	0.0009147900099288293	3.547099393499859e-5	0.04605558102852057	0.0020609683812382027	0.0028705141271842725	0.002235	0.29812044118707115	1.4	1.4	10.002907733406415	0.45	0.01	0.2	10.00000112182991	0.0036586106236010034
1.82084728579186e-5	54.88513909303926	0.6352420605708009	0.3145518881201448	0.017052663391239304	0.13567809265057437	0.031326525250280235	0.7179201723027104	1.882079827697293	0.19867485201645266	1.1440830875208268	17.121452163077816	1.5309436508003063	0.06591328269434904	0.0	1.4132443320789607	0.06458570412304006	19.999842005873354	151.84903577668993	2.7	1.35	3.981071705487114e-5	1.5303351330306356	0.047784	0.07026064530180332	0.3873252678000309	0.011324971376484643	0.378769346618604	0.0026764636613416186	0.002722070038235371	0.06803613586359544	0.0001	0.033122735569052916	0.3414072955944486	0.040580066483898836	0.0009146267380723004	3.547281684407167e-5	0.04605605552580108	0.002060907421467409	0.002870463794081144	0.002235	0.29812044086129064	1.4	1.4	10.002906100008724	0.45	0.01	0.2	10.000001125276492	0.003657701883377057
1.82084728579186e-5	54.88513909303926	0.6352390194694633	0.31455233475765687	0.017053664756940156	0.1356805773400213	0.031326378976575565	0.7179024251680483	1.882097574831955	0.1986692529270849	1.144091727710877	17.121392276692333	1.5309404368218356	0.0659162089862392	0.0	1.4132413493137548	0.0645885712849319	19.99984199528303	151.84874879683485	2.7	1.35	3.981071705487114e-5	1.53033187188157	0.047784	0.0702605606264779	0.38732483820172914	0.011324929319594104	0.37866011421546586	0.002676293554160729	0.002722044693995278	0.06803420317074502	0.0001	0.03312275577591839	0.34140746465016497	0.04058026013100669	0.0009144631496640728	3.547462116111297e-5	0.046056536920421456	0.0020608463227817656	0.0028704133405911486	0.002235	0.2981204405347284	1.4	1.4	10.002904464936707	0.45	0.01	0.2	10.000001128710544	0.003656804911849006
1.82084728579186e-5	54.88513909303926	0.6352359545046732	0.3145527875910332	0.017054674201033827	0.13568308062983653	0.03132623211525153	0.7178845386846343	1.882115461315369	0.1986636099128612	1.1441004356902924	17.12133182308676	1.5309371977761497	0.06591915808535787	0.0	1.4132383432845717	0.06459146079322568	19.999841984591974	151.84845960981343	2.7	1.35	3.981071705487114e-5	1.5303285852573747	0.047784	0.07026046454027886	0.3873243447696005	0.011324884937852577	0.37855097666792753	0.002676123029466164	0.002722018783014405	0.06803225908219405	0.0001	0.03312277552718406	0.34140762624626253	0.04058045478049385	0.0009142992530534773	3.547640734679313e-5	0.04605702499893574	0.0020607850869214465	0.002870362768104417	0.002235	0.29812044020739353	1.4	1.4	10.002902828155126	0.45	0.01	0.2	10.000001132132097	0.0036559195588636868
1.82084728579186e-5	54.88513909303926	0.6352328656665727	0.31455324612780405	0.0170556917078431	0.13568560250078635	0.03132608466223748	0.7178665128382146	1.8821334871617887	0.19865792296307577	1.1441092114780893	17.121270804327622	1.5309339334175802	0.06592213022088625	0.0	1.4132353137638451	0.06459437287239524	19.999841973801	151.8481682136567	2.7	1.35	3.981071705487114e-5	1.530325272977431	0.047784	0.07026035756599977	0.3873237904057831	0.011324838349938028	0.3784419305851835	0.00267595209318903	0.0027219923278269955	0.06803030314874968	0.0001	0.03312279483667309	0.3414077806760218	0.04058065040346104	0.0009141350562035826	3.547817583791262e-5	0.0460575195609106	0.00206072371560355	0.0028703120780013587	0.002235	0.2981204398792949	1.4	1.4	10.002901189625558	0.45	0.01	0.2	10.000001135541176	0.003655045678583064
1.82084728579186e-5	54.88513909303926	0.6352297528073243	0.31455370992035625	0.01705671726765384	0.13568814294360224	0.03132593661584301	0.7178483467338116	1.8821516532661917	0.19865219180101376	1.1441180554999437	17.121209222529977	1.5309306439049408	0.06592512524409445	0.0	1.4132322608986279	0.06459730737677356	19.999841962910434	151.84787459146415	2.7	1.35	3.981071705487114e-5	1.5303219351564687	0.047784	0.07026024021483299	0.3873231779508837	0.01132478967018894	0.37833297265574906	0.0026757807507030253	0.0027219653504468155	0.06802833492342042	0.0001	0.03312281371834743	0.341407928227213	0.04058084697210837	0.0009139705670310079	3.5479927065364726e-5	0.046058020410311505	0.00206066221059412	0.0028702612717090986	0.002235	0.29812043955044176	1.4	1.4	10.002899549304853	0.45	0.01	0.2	10.000001138937815	0.003654183123430118
1.82084728579186e-5	54.88513909303926	0.6352266158666892	0.3145541785197649	0.01705775086856391	0.1356907019478003	0.03132578797110094	0.7178300400378064	1.882169959962197	0.1986464163195618	1.144126967921599	17.12114707947719	1.5309273290441339	0.06592814333356666	0.0	1.4132291845089837	0.06460026448130712	19.99984195192061	151.84757873601447	2.7	1.35	3.981071705487114e-5	1.5303185716240888	0.047784	0.07026011296202381	0.3873225100428966	0.011324739006603511	0.3782240997974471	0.0026756090072765078	0.0027219378713515415	0.0680263539931864	0.0001	0.033122832184872324	0.34140806916818583	0.04058104446026479	0.0009138057930131157	3.5481661433486366e-5	0.04605852736527863	0.0020606005736149855	0.002870210350625841	0.002235	0.2981204392208431	1.4	1.4	10.002897907147652	0.45	0.01	0.2	10.00000114232204	0.0036533317515824873
1.82084728579186e-5	54.88513909303926	0.6352234547455794	0.3145546515083874	0.017058792503396602	0.1356932795117843	0.031325638724507936	0.7178115921622893	1.882188407837714	0.1986405963347785	1.1441359490280532	17.121084376884077	1.530923988836096	0.0659311844878074	0.0	1.4132260845957496	0.06460324418453071	19.99984194083188	151.84728063580238	2.7	1.35	3.981071705487114e-5	1.5303151823763765	0.047784	0.07025997627642583	0.38732178928662814	0.01132468646437231	0.3781153089737377	0.0026754368678864014	0.0027219099107432076	0.06802435994416507	0.0001	0.03312285024903146	0.3414082037634311	0.04058124284235142	0.000913640741652515	3.5483379345191434e-5	0.04605904024573935	0.0020605388064468084	0.002870159316205077	0.002235	0.2981204388905084	1.4	1.4	10.002896263103652	0.45	0.01	0.2	10.000001145693878	0.0036524914182270362
1.82084728579186e-5	54.88513909303926	0.6352202693317064	0.3145551284959229	0.017059842166859553	0.13569587563815325	0.031325488871885285	0.7177930024446859	1.8822069975553175	0.19863473163995554	1.1441449991369048	17.121021116276026	1.5309206232552492	0.06593424872830787	0.0	1.4132229611350926	0.06460624650751987	19.99984192964434	151.84698027816754	2.7	1.35	3.981071705487114e-5	1.530311767371324	0.047784	0.07025983059069589	0.3873210180853695	0.011324632140836559	0.37800659738328957	0.002675264337054815	0.002721881487231198	0.06802235239132197	0.0001	0.03312286792264815	0.3414083322580958	0.040581442094858464	0.0009134754199918573	3.548508117580614e-5	0.04605955888606148	0.0020604769108110155	0.0028701081698572855	0.002235	0.29812043855944664	1.4	1.4	10.002894617121207	0.45	0.01	0.2	10.000001149053356	0.0036516619851894873
1.82084728579186e-5	54.88513909303926	0.6352170595840436	0.3145556090953478	0.017060899853173547	0.13569849032919623	0.03132533840844916	0.7177742706669701	1.8822257293330333	0.1986288221633268	1.1441541183607653	17.12095729898153	1.5309172321717104	0.0659373361765957	0.0	1.4132198140067072	0.06460927156930757	19.99984191835859	151.84667765808703	2.7	1.35	3.981071705487114e-5	1.5303083265161903	0.047784	0.07025967633384042	0.3873201988223337	0.011324576132432039	0.3778979622473054	0.0026750914193107355	0.0027218526192351487	0.06802033095173686	0.0001	0.033122885217525745	0.3414084548957601	0.04058164219448254	0.0009133098351385621	3.548676730133927e-5	0.046060083122062126	0.0020604148884945934	0.0028700569130524376	0.002235	0.2981204382276675	1.4	1.4	10.002892969143614	0.45	0.01	0.2	10.000001152400504	0.0036508433106875625
1.82084728579186e-5	54.88513909303926	0.6352138253374447	0.31455609296058046	0.01706196556127561	0.13570112359643446	0.03132518733000583	0.7177553958240883	1.882244604175915	0.19862286759488545	1.1441633071763124	17.1208929262997	1.530913815671452	0.06594044674865171	0.0	1.4132166432900226	0.06461231928763747	19.999841906974268	151.84637275722625	2.7	1.35	3.981071705487114e-5	1.5303048598376565	0.047784	0.07025951390032323	0.38731933368946525	0.01132451852742351	0.3777894010136542	0.0026749181185895853	0.002721823323714659	0.06801829526817502	0.0001	0.033122902144633974	0.341408571901103	0.040581843119936234	0.0009131439937467736	3.548843807111189e-5	0.0460606128027945	0.0020603527412164776	0.002870005547209349	0.002235	0.29812043789518006	1.4	1.4	10.002891319113528	0.45	0.01	0.2	10.00000115573535	0.003650035259847843
1.82084728579186e-5	54.88513909303926	0.6352105666012373	0.3145565797306125	0.017063039287690533	0.13570377544881929	0.031325035630284735	0.7177363780243717	1.8822636219756315	0.19861686796120076	1.1441725655451107	17.120827999214768	1.530910373483809	0.06594358069790927	0.0	1.41321344873436	0.0646153899107277	19.999841895492253	151.84606557624312	2.7	1.35	3.981071705487114e-5	1.5303013671449182	0.047784	0.07025934368198519	0.38731842486298323	0.011324459414230664	0.3776809111451654	0.0026747444390705978	0.0027217936174775727	0.06801624498643562	0.0001	0.03312291871475239	0.341408683497395	0.04058204484994351	0.0009129779025464597	3.5490093835958535e-5	0.04606114777841416	0.002060290470760344	0.0028699540738056717	0.002235	0.29812043756199386	1.4	1.4	10.002889666968564	0.45	0.01	0.2	10.00000115905792	0.003649237694077552
1.82084728579186e-5	54.88513909303926	0.6352072831543841	0.31455706910308884	0.017064121036904988	0.13570644590924383	0.0313248833054765	0.7177172159088012	1.8822827840912022	0.19861082284515294	1.144181894107413	17.120762518817717	1.5309069058256746	0.06594673781736789	0.0	1.4132102305403724	0.06461848323587485	19.99984188391287	151.84575609091596	2.7	1.35	3.981071705487114e-5	1.5302978485517966	0.047784	0.0702591660389979	0.38731747434548763	0.011324398872743544	0.3775724903161398	0.0026745703840789538	0.002721763515986443	0.06801417977148823	0.0001	0.03312293493813	0.3414087898907643	0.04058224736534717	0.0009128115678445082	3.5491734921793726e-5	0.046061687911243016	0.002060228078840486	0.002869902494265384	0.002235	0.29812043722811826	1.4	1.4	10.002888012646153	0.45	0.01	0.2	10.00000116236824	0.003648450481520687
1.82084728579186e-5	54.88513909303926	0.6352039750659041	0.31455756074316477	0.01706521080663299	0.13570913499011866	0.031324730348112555	0.7176979099505076	1.882302090049496	0.1986047323842006	1.1441912926577695	17.120696485747338	1.5309034122901706	0.06594991848838556	0.0	1.4132069883312173	0.06462159963659825	19.999841872234597	151.8454443082585	2.7	1.35	3.981071705487114e-5	1.5302943037758112	0.047784	0.07025898132843908	0.38731648411983366	0.011324336983761568	0.377464136214523	0.002674395957411214	0.00272173303447944	0.06801209929636727	0.0001	0.03312295082466216	0.34140889128590646	0.040582450646780906	0.0009126449960110746	3.549336165546908e-5	0.04606223306534061	0.0020601655672300642	0.002869850810065797	0.002235	0.29812043689356266	1.4	1.4	10.002886356078928	0.45	0.01	0.2	10.000001165666342	0.0036476734869476993
1.82084728579186e-5	54.88513909303926	0.6352006420562943	0.31455805438818946	0.017066308605829056	0.13571184272350842	0.03132457675472386	0.7176784584331756	1.8823215415668282	0.19859859605277594	1.1442007619993504	17.120629900919944	1.530899893233557	0.06595312237312094	0.0	1.4132037224366296	0.06462473878204474	19.999841860459313	151.84513019809648	2.7	1.35	3.981071705487114e-5	1.5302907330252689	0.047784	0.07025878987961692	0.38731545601817396	0.011324273819639971	0.37735584671731554	0.0026742211618750278	0.002721702187082932	0.06801000324689542	0.0001	0.033122966383952165	0.3414089878724195	0.04058265467700399	0.0009124781930429917	3.549497434187258e-5	0.046062783115009345	0.0020601029376379632	0.002869799022633901	0.002235	0.2981204365583364	1.4	1.4	10.002884697199528	0.45	0.01	0.2	10.000001168952249	0.0036469065812055374
1.82084728579186e-5	54.88513909303926	0.635197284240664	0.3145585497219278	0.017067414434680368	0.1357145691291449	0.031324422516248375	0.7176588621300468	1.882341137869957	0.19859241407855865	1.144210301788602	17.1205627646523	1.5308963480884064	0.0659563500028314	0.0	1.4132004323310436	0.06462790119254055	19.999841848586396	151.84481377265178	2.7	1.35	3.981071705487114e-5	1.5302871358970223	0.047784	0.07025859201729277	0.3873143918429916	0.011324209454424462	0.377247619724241	0.0026740460009760172	0.0027216709876672416	0.06800789132009782	0.0001	0.033122981624925704	0.3414090798370093	0.04058285943839522	0.000912311164965976	3.5496573285263466e-5	0.0460633379368827	0.00206004019181848	0.002869747133439141	0.002235	0.298120436222449	1.4	1.4	10.002883035936293	0.45	0.01	0.2	10.000001172225986	0.0036461496326188397
1.82084728579186e-5	54.88513909303926	0.6351939012971595	0.31455904651951505	0.01706852830688318	0.1357173142484394	0.03132426762969671	0.7176391190465462	1.8823608809534575	0.19858618585208163	1.1442199129582866	17.120495077682683	1.5308927773207943	0.06595960093636544	0.0	1.4131971184458862	0.06463108643605821	19.99984183661665	151.84449499712994	2.7	1.35	3.981071705487114e-5	1.5302835126763579	0.047784	0.07025838804317372	0.3873132932743476	0.011324143953567265	0.3771394532952082	0.0026738704769705287	0.0027216394490889527	0.06800576321852303	0.0001	0.03312299655666797	0.34140916735451815	0.040583064915494786	0.0009121439175043375	3.549815877165262e-5	0.04606389741632475	0.0020599773314756865	0.0028696951439108787	0.002235	0.2981204358859097	1.4	1.4	10.002881372217345	0.45	0.01	0.2	10.000001175487583	0.0036454025143789794
1.82084728579186e-5	54.88513909303926	0.6351904933650935	0.3145595444987671	0.017069650224020603	0.13572007810347866	0.031324112086025147	0.7176192301015337	1.88238076989847	0.1985799116458268	1.1442295950970005	17.12042684006536	1.530889180381552	0.06596287568962927	0.0	1.413193780272598	0.06463429501788424	19.999841824548703	151.84417388639577	2.7	1.35	3.981071705487114e-5	1.5302798629919765	0.047784	0.0702581782514047	0.38731216194534823	0.011324077383855448	0.3770313455279684	0.002673694592934688	0.0027216075838193336	0.06800361866282131	0.0001	0.03312301118746817	0.34140925059562327	0.04058327109248776	0.0009119764563492856	3.54997310833889e-5	0.046064461442438684	0.002059914358338277	0.0028696430555025933	0.002235	0.2981204355487279	1.4	1.4	10.00287970596749	0.45	0.01	0.2	10.000001178737062	0.003644665098704834
1.82084728579186e-5	54.88513909303926	0.6351870601472697	0.3145600434451599	0.017070780201068215	0.13572286074039971	0.03132395588060583	0.7175991934646695	1.8824008065353341	0.1985735908995237	1.1442393490615976	17.120358052282764	1.5308855575908604	0.06596617395662223	0.0	1.4131904181073414	0.06463752663836998	19.99984181238407	151.84385040853545	2.7	1.35	3.981071705487114e-5	1.5302761870048114	0.047784	0.07025796291936547	0.3873109993999219	0.01132400980586009	0.376923294639954	0.0026735183509346296	0.0027215754036849465	0.06800145737475281	0.0001	0.03312302552567017	0.34140932972213195	0.040583477955206324	0.0009118087869917555	3.5501290490237656e-5	0.04606502991024379	0.002059851274108597	0.0028695908696478225	0.002235	0.29812043521091297	1.4	1.4	10.002878037110511	0.45	0.01	0.2	10.000001181974454	0.0036439372606343824
1.82084728579186e-5	54.88513909303926	0.6351836017185543	0.31456054311026765	0.017071918245189346	0.13572566219329718	0.031323799004571856	0.7175790096564062	1.8824209903435976	0.19856722376421174	1.144249174625239	17.12028871425641	1.5308819085099263	0.0659694961486261	0.0	1.413187031543745	0.06464078170033373	19.999841800121654	151.84352457167927	2.7	1.35	3.981071705487114e-5	1.5302724844111535	0.047784	0.07025774231279736	0.3873098071140213	0.011323941279586695	0.37681529891794197	0.0026733417535656696	0.0027215429199459085	0.06799927909300718	0.0001	0.03312303957887283	0.3414094048887581	0.040583685489555814	0.0009116409148007619	3.550283725404426e-5	0.046065602719724284	0.0020597880804817917	0.0028695385877775224	0.002235	0.2981204348724741	1.4	1.4	10.002876365568344	0.45	0.01	0.2	10.00000118519978	0.003643218876413731
1.82084728579186e-5	54.88513909303926	0.6351801178407797	0.31456104329875545	0.0170730643734727	0.1357284825137087	0.03132364145259742	0.717558677212572	1.8824413227874315	0.19856080979085475	1.1442590724763244	17.120218826170206	1.5308782333753888	0.0659728420396436	0.0	1.4131836208007402	0.06464405998247402	19.99984178776227	151.8431963502824	2.7	1.35	3.981071705487114e-5	1.5302687553332053	0.047784	0.07025751668648929	0.3873085865061422	0.011323871860529766	0.3767073567284306	0.0026731648026115562	0.0027215101433939923	0.06799708355409546	0.0001	0.033123053354858496	0.3414094762449998	0.04058389368268869	0.0009114728450487035	3.55043716291805e-5	0.046066179775197794	0.002059724779154706	0.002869486211325591	0.002235	0.2981204345334205	1.4	1.4	10.002874691260812	0.45	0.01	0.2	10.000001188413068	0.0036425098230008115
1.82084728579186e-5	54.88513909303926	0.6351766085364005	0.31456154379807927	0.017074218596386873	0.13573132174107563	0.03132348321662406	0.717538196318322	1.8824618036816816	0.19855434902937566	1.144269042542327	17.120148387803717	1.5308745318685384	0.06597621192793808	0.0	1.4131801855831214	0.06464736177692712	19.999841775305384	151.8428657468946	2.7	1.35	3.981071705487114e-5	1.5302649995428659	0.047784	0.07025728628062233	0.3873073389114729	0.01132380160226266	0.3765994665259457	0.0026729875001567866	0.002721477084112466	0.06799487051378827	0.0001	0.033123066860782716	0.3414095439322809	0.04058410252219451	0.0009113045828167537	3.550589385873624e-5	0.04606676098721174	0.0020596613717915506	0.002869433741700501	0.002235	0.29812043419376155	1.4	1.4	10.002873014107324	0.45	0.01	0.2	10.000001191614341	0.003641809980399439
1.82084728579186e-5	54.88513909303926	0.6351730736162856	0.3145620444208066	0.01707538093182989	0.1357341799307644	0.03132332428974598	0.7175175658285553	1.8824824341714481	0.19854784112660312	1.1442790853646798	17.120077399084085	1.530870804076841	0.06597960572711689	0.0	1.413176725971616	0.06465068699911825	19.999841762751288	151.84253274145144	2.7	1.35	3.981071705487114e-5	1.530261217057316	0.047784	0.07025705132874852	0.38730606562954384	0.011323730556075107	0.3764916268149694	0.0026728098478461635	0.0027214437519838797	0.06799263972517973	0.0001	0.033123080103747704	0.3414096080884863	0.04058431199630911	0.0009111361331655376	3.550740418246617e-5	0.04606734626865665	0.0020595978600786028	0.002869381180331539	0.002235	0.29812043385350656	1.4	1.4	10.002871334024247	0.45	0.01	0.2	10.000001194803628	0.003641119227647261
1.82084728579186e-5	54.88513909303926	0.6351695130437488	0.3145625449827678	0.017076551395014957	0.13573705713234052	0.03132316466410552	0.7174967855489752	1.8825032144510283	0.19854128601778112	1.1442892010469947	17.12000585967139	1.5308670497917527	0.06598302363089216	0.0	1.4131732417729854	0.06465403583879772	19.999841750099716	151.8421973301362	2.7	1.35	3.981071705487114e-5	1.5302574077131652	0.047784	0.07025681204829727	0.3873047678698047	0.011323658770043307	0.37638383620183025	0.0026726318473300177	0.002721410156101591	0.06799039095767569	0.0001	0.033123093090397474	0.3414096688425584	0.04058452209407364	0.0009109675009188251	3.550890282682777e-5	0.0460679355391208	0.0020595342456497527	0.002869328528605249	0.002235	0.2981204335126659	1.4	1.4	10.002869650928723	0.45	0.01	0.2	10.00000119798095	0.0036404374481614635
1.82084728579186e-5	54.88513909303926	0.6351659266856067	0.3145630452894997	0.017077730004352743	0.135739953393284	0.03132300433845676	0.7174758546948597	1.8825241453051436	0.19853468345843805	1.1442993899640206	17.11993376922839	1.5308632689739983	0.06598646567262025	0.0	1.4131697329506416	0.06465740832866677	19.999841737350746	151.84185949909943	2.7	1.35	3.981071705487114e-5	1.5302535714466237	0.047784	0.07025656865302696	0.38730344681957674	0.011323586292319027	0.37627609332183276	0.0026724535001943503	0.002721376305511473	0.06798812397883548	0.0001	0.03312310582698148	0.34140972632105104	0.04058473280460081	0.0009107986909321518	3.551039001757814e-5	0.04606852871951958	0.0020594705301751398	0.002869275787942027	0.002235	0.29812043317396003	1.4	1.4	10.002867964734127	0.45	0.01	0.2	10.00000120114633	0.0036397645232339403
1.82084728579186e-5	54.88513909303926	0.6351623144498795	0.3145635440389276	0.01707891673406249	0.13574286813883107	0.03132284367875662	0.7174547727224787	1.8825452272775245	0.1985280332789794	1.1443096523783096	17.119861127298332	1.5308594615284141	0.06598993193840066	0.0	1.4131661994162688	0.06466080455308786	19.999841724504183	151.84151923862612	2.7	1.35	3.981071705487114e-5	1.5302497081593638	0.047784	0.07025632135298855	0.3873021035351085	0.011323513232584901	0.37616839689436365	0.0026722748163303697	0.002721342213683121	0.06798583859119647	0.0001	0.03312311830149546	0.3414097806142402	0.04058494410434285	0.0009106297077975374	3.5511865972768855e-5	0.04606912571718173	0.002059406715206641	0.002869222959734094	0.002235	0.29812043301383595	1.4	1.4	10.00286627535495	0.45	0.01	0.2	10.000001204299798	0.003639100336676176
1.82084728579186e-5	54.88513909303926	0.6351586763619264	0.31456382834028396	0.017080104347843014	0.13574567718559907	0.03132276021439982	0.7174335398118717	1.8825664601881316	0.1985213355306192	1.1443199882152875	17.119787932693807	1.53085562725419	0.06599342261328352	0.0	1.4131626409836864	0.06466422469334784	19.99984171156	151.84117655207106	2.7	1.35	3.981071705487114e-5	1.530245817684476	0.047784	0.07025607249727107	0.38730073047910596	0.011323451829018717	0.3760607418303231	0.002672097273984258	0.0027213087448000467	0.06798353835754305	0.0001	0.03312312731242725	0.3414098279072112	0.040585153649792274	0.0009104605555775509	3.5513331747713566e-5	0.0460697235697003	0.0020593427942212973	0.0028691700505930136	0.002235	0.2981204709786008	1.4	1.4	10.002864582625282	0.45	0.01	0.2	10.000001207441374	0.003638444312141904
1.82084728579186e-5	54.88513909303926	0.6351550186440628	0.31454198682103907	0.01708053054545191	0.13573575394160858	0.03133053557562327	0.7174121929055711	1.8825878070944313	0.19851460175504912	1.1443303797087412	17.119714146181703	1.5308517666620727	0.06599693722450921	0.0	1.413159058126396	0.06466766828629121	19.999841698511144	151.84083212055356	2.7	1.35	3.981071705487114e-5	1.5302419004436236	0.047784	0.07025604657194057	0.3872984445229703	0.011324662066751152	0.3759527206585599	0.002672075086517105	0.0027213660976890684	0.06798162238686542	0.0001	0.03312279978714832	0.34140945413702056	0.040585116940420066	0.000910291184638734	3.551487569793294e-5	0.0460700160396804	0.0020592779159588443	0.0028691175940335936	0.002235	0.2981242865306283	1.4	1.4	10.002862878299718	0.45	0.01	0.2	10.000001210571071	0.0036377483302811285
1.82084728579186e-5	54.88513909303926	0.6351493382164346	0.31278290871161823	0.01701576143037485	0.13478568799195478	0.03187867877390487	0.7173785899162618	1.8826214100837415	0.19850408238405512	1.1443465795073617	17.11965199748936	1.5308478157755698	0.06600053550029773	0.0	1.4131553915636215	0.06467119384003728	19.999841687515644	151.8402635568161	2.7	1.35	3.981071705487114e-5	1.5302379078584953	0.047784	0.07027482449574676	0.3872283532880413	0.011427651318390615	0.3758112880192135	0.0026849648914886036	0.0027292434963202363	0.06801264344216755	0.0001	0.03309496411284256	0.3413713772394223	0.04056434032975538	0.0009101163609658153	3.552428276000855e-5	0.0460424618775146	0.002059137476352324	0.0028691028893684965	0.002235	0.2983371142783599	1.4	1.4	10.002860440598425	0.45	0.01	0.2	10.000001213688567	0.0036330467769108343
1.82084728579186e-5	54.88513909303926	0.6348886841357968	0.2980181217528534	0.016111902236078477	0.12901563298798618	0.03414534263220236	0.7158402205449059	1.8841597794550957	0.19802194832068143	1.1450893676513747	17.12111916541909	1.5308255113894773	0.06602101980497517	0.0	1.4131347026730612	0.06469126303705708	19.999841946804715	151.81194662765972	2.7	1.35	3.981071705487114e-5	1.5302172506982485	0.047784	0.07051976309237226	0.3870024497201847	0.012395761509112434	0.37545141890559736	0.002834996420924825	0.0028399675453081854	0.06825932008016751	0.0001	0.032791822867859574	0.3405387966131586	0.040303429023234416	0.0009097677593165449	3.568001085674267e-5	0.045450012887818275	0.0020576370034754115	0.00286919833607172	0.002235	0.29866168696337225	1.4	1.4	10.002843546663005	0.45	0.01	0.2	10.000001216781719	0.0035834037772453807
1.82084728579186e-5	54.88513909303926	0.6336234886324289	0.2848131483418775	0.014859283296961578	0.12469962796222171	0.03503200623550567	0.7084151745553713	1.891584825444625	0.19568996697514907	1.1486865445002672	17.127403945678918	1.5293444917220356	0.06736788022172795	0.0	1.4117602809379948	0.06601085297912651	19.999843058047023	151.67508160290717	2.7	1.35	3.981071705487114e-5	1.5287115309047208	0.047784	0.07100324262638047	0.38823304794431124	0.01341810983815632	0.3759920122172907	0.0030075881524876495	0.003014137764604894	0.06737674370635091	0.0001	0.032387861484345	0.33826267252520986	0.03995633541828075	0.0009088649986701517	3.601166495020407e-5	0.04408729955006765	0.0020536925560547805	0.002868744307562137	0.002235	0.29867378806097106	1.4	1.4	10.002794587675353	0.45	0.01	0.2	10.000001219794695	0.0035025562927955105
1.82084728579186e-5	54.88513909303926	0.631193673983532	0.277243025650484	0.014364696716948946	0.12310820587645106	0.035314229167918015	0.6941620555319195	1.9058379444680846	0.19122376465499133	1.1555825614693114	17.136059318741697	1.5264222598759072	0.07001752907143459	0.0	1.4090483923187158	0.06860692913051145	19.999844588712417	151.41159844285357	2.7	1.35	3.981071705487114e-5	1.5257439869205263	0.047784	0.07159314939543752	0.3906929740017909	0.014115250342411664	0.3778434036993114	0.00307991183770836	0.003150483897865935	0.06447623683677445	0.0001	0.032062000123345695	0.3357006672606289	0.03974753755426377	0.0009076232994154283	3.6139710485234116e-5	0.04301538349143621	0.0020485345066863403	0.0028674273642474656	0.002235	0.2986739284689367	1.4	1.4	10.002720318048343	0.45	0.01	0.2	10.000001222661554	0.003418264552325979
1.82084728579186e-5	54.88513909303926	0.6280167949837927	0.2729796333884	0.014558249425527834	0.12351561531252415	0.035387698496026465	0.6754856826725518	1.9245143173274581	0.18540155371058578	1.1645816514134608	17.143136900882865	1.5228549123901496	0.07323836058713816	0.0	1.405737971927582	0.07176263205634274	19.999845840510854	151.06349852056582	2.7	1.35	3.981071705487114e-5	1.5221244340311182	0.047784	0.07222607065899646	0.3937604497252638	0.014591097255402483	0.3800692141584945	0.0030628499578467935	0.0032306712719337044	0.06036205527723594	0.0001	0.03182547703277777	0.33354140404479876	0.03968468443753186	0.0009064572392328956	3.5867333010938934e-5	0.04257498071605895	0.002042988907621685	0.0028653091602007007	0.002235	0.29867392086555117	1.4	1.4	10.002627483317934	0.45	0.01	0.2	10.00000122533649	0.0033357293143647265
1.82084728579186e-5	54.88513909303926	0.6245678186011074	0.27118845564073424	0.015233251462778822	0.12521941510694015	0.03535159715445242	0.6551417913166371	1.9448582086833452	0.17910076212641352	1.174331419380286	17.145784052008185	1.5191138920325904	0.07659985328228536	0.0	1.402266560228325	0.07505614204685365	19.99984630890485	150.68007266738894	2.7	1.35	3.981071705487114e-5	1.5183319879594248	0.047784	0.07285380805277597	0.39707286368646383	0.014875529537364405	0.38171218413333036	0.002986853017971929	0.0032542727216411296	0.056100167853095795	0.0001	0.03168040649576938	0.3320236113883661	0.03973770442672094	0.0009056460396729787	3.524283398959836e-5	0.04272869964459396	0.0020375239955522386	0.0028625649424089054	0.002235	0.29867390875161043	1.4	1.4	10.00252146052847	0.45	0.01	0.2	10.000001227787724	0.003259233738573971
1.82084728579186e-5	54.88513909303926	0.6212404294970664	0.27136148080205175	0.016240381305306893	0.12771237701050314	0.035244310567277816	0.635442449505311	1.9645575504946704	0.17304134108976577	1.1837182295209534	17.14231270032536	1.515473130108338	0.0798554338759279	0.0	1.3988883496898372	0.07824586799330244	19.999845695312857	150.3046416440563	2.7	1.35	3.981071705487114e-5	1.5146433572177267	0.047784	0.07343921234396329	0.40036863165733516	0.01498959446435786	0.3822482681387551	0.0028840277858239783	0.0032303072745417266	0.05241771394857307	0.0001	0.03162098928720876	0.331196124384709	0.03986529979341238	0.0009052931952077346	3.4438146545448504e-5	0.043360100968885026	0.0020324540693980307	0.002859405592922856	0.002235	0.2986738945678599	1.4	1.4	10.002407468674317	0.45	0.01	0.2	10.000001229992222	0.003191901017000328
1.82084728579186e-5	54.88513909303926	0.6182936540845413	0.27300420194108993	0.01745540906579078	0.13059931904446695	0.035090770937756616	0.6179342830354345	1.9820657169645495	0.1676906361223391	1.192015709900912	17.13207077470029	1.5120961724097313	0.08286114017153104	0.0	1.395755065537119	0.08119075599555672	19.999843884373174	149.9682626828046	2.7	1.35	3.981071705487114e-5	1.5112224480806526	0.047784	0.07395640421316607	0.4034502199826477	0.014965168012463772	0.38159987934374306	0.0027784359774166998	0.0031728047070637877	0.04962853813379496	0.0001	0.031634287106118895	0.33100450440011897	0.040029196851535734	0.0009053727471116038	3.363546430739e-5	0.04433826425299004	0.0020279832435734896	0.0028560423465636476	0.002235	0.298673879300724	1.4	1.4	10.00229025998189	0.45	0.01	0.2	10.00000123193807	0.003135137784710287
1.82084728579186e-5	54.88513909303926	0.6158461009706746	0.27563119560809696	0.01876571735807901	0.13357037671152647	0.03491201999026126	0.6033464594999958	1.9966535404999926	0.1632574690494498	1.1988964300876905	17.115267314395318	1.5090800687877108	0.08553422650812872	0.0	1.3929567102725307	0.08380973925479873	19.999840913018666	149.68739077915484	2.7	1.35	3.981071705487114e-5	1.5081662909565492	0.047784	0.07439046413992809	0.40618098001536074	0.014840879463354299	0.3799715064955385	0.00268339952463829	0.003096170489814064	0.04775916522830082	0.0001	0.031703412095512924	0.33133593289367097	0.04020153888284578	0.0009057950793230859	3.2964103025656736e-5	0.04553723170722039	0.0020242210364206405	0.0028526654196760924	0.002235	0.29867386383886485	1.4	1.4	10.002173684682917	0.45	0.01	0.2	10.000001233618674	0.003088897932984946
1.82084728579186e-5	54.88513909303926	0.6139069815641212	0.2788110763602162	0.020075583433256997	0.13640510086958096	0.034725602907875075	0.5917587651900597	2.0082412348099434	0.1597522954775014	1.2043407230661904	17.092719857985692	1.5064718666423205	0.08783703250599936	0.0	1.3905368855452842	0.08606593013723965	19.99983692580616	149.4657390675279	2.7	1.35	3.981071705487114e-5	1.5055221857434342	0.047784	0.07473599155847864	0.4084821540354601	0.014654246901747537	0.3776742067408869	0.002603978732469134	0.003012132595275862	0.04669648156662837	0.0001	0.031810757223603714	0.3320532707710287	0.04036547385514518	0.0009064568146498418	3.2487817433983725e-5	0.04684726127741794	0.0020211993685450656	0.0028494312804869405	0.002235	0.29867384892402654	1.4	1.4	10.002060511573466	0.45	0.01	0.2	10.000001235044355	0.003052230527754681
1.82084728579186e-5	54.88513909303926	0.612420686469223	0.28219980038078196	0.021313873071883788	0.13897046489509615	0.03454457102984288	0.582858572544713	2.0171414274552593	0.15706987168879843	1.2085094419497915	17.065574195007404	1.5042794183493406	0.08976641893290613	0.0	1.3885028424661325	0.08795625210693823	19.999832125355194	149.298541667943	2.7	1.35	3.981071705487114e-5	1.503297873191266	0.047784	0.07499486225569163	0.4103245354120315	0.014436234724546733	0.375013138157828	0.0025405476475957463	0.0029287510461027096	0.04628463736777728	0.0001	0.03194036902151463	0.3330205396114136	0.04051255495987258	0.0009072667545573649	3.221934675353776e-5	0.04818096822867087	0.002018892986486239	0.0028464570959914415	0.002235	0.29867383512086715	1.4	1.4	10.001952492319305	0.45	0.01	0.2	10.000001236225481	0.0030237785785621795
1.82084728579186e-5	54.88513909303926	0.6113050492090194	0.28555018308605223	0.022436521132962423	0.14120594816402338	0.03437722907380858	0.5761671877492374	2.023832812250746	0.15505878902216533	1.2116361618766291	17.03506508003617	1.502478179582059	0.09134715705949824	0.0	1.3868317803367818	0.08950497874835547	19.999826730028108	149.17690126821086	2.7	1.35	3.981071705487114e-5	1.5014688991961234	0.047784	0.07517377708948533	0.4117164188157149	0.014209328106471167	0.3722381027445421	0.0024913909736415402	0.0028507782335815334	0.046370943427076323	0.0001	0.03207923874935337	0.33411897937558804	0.040639762960133725	0.0009081545481840052	3.214083296720754e-5	0.04947471789113645	0.002017239971522011	0.0028438209240610928	0.002235	0.29867382281402893	1.4	1.4	10.00185055722921	0.45	0.01	0.2	10.000001237175013	0.0030021126985331856
1.82084728579186e-5	54.88513909303926	0.6104761251945833	0.2887036058388796	0.02342335390186698	0.14310230525087766	0.03422781813404667	0.57118925328896	2.028810746711016	0.15356584484475785	1.2139580300684707	17.00235319756017	1.501019513192718	0.09262433309546227	0.0	1.3854785516397083	0.09075629145156736	19.999820945094108	149.09097430088346	2.7	1.35	3.981071705487114e-5	1.499986697493233	0.047784	0.07528208390139561	0.41269092766847953	0.013988075386588578	0.3695323661768867	0.0024541321260477668	0.0027805211921234658	0.046822065481552495	0.0001	0.03221768339311766	0.3352545477400896	0.04074719958356875	0.0009090705778928015	3.22200985837532e-5	0.050686652808024715	0.0020161592835034247	0.0028415658652924036	0.002235	0.2986738122246853	1.4	1.4	10.001755042885426	0.45	0.01	0.2	10.000001237905874	0.002985910599829098
1.82084728579186e-5	54.88513909303926	0.6098605748179029	0.2915727500074281	0.02427191789748486	0.14468132992397056	0.03409763454196511	0.5674891678302697	2.0325108321697285	0.15245790662298545	1.2156815186669185	16.9684379719263	1.4998533606668691	0.09364349145685257	0.0	1.3843967109849684	0.09175480374235183	19.999814947306813	149.03177371881637	2.7	1.35	3.981071705487114e-5	1.498800523834343	0.047784	0.07533011548997247	0.4132949921226727	0.013780756274061801	0.36701887899869606	0.002426398012830829	0.0027186976961213138	0.04752720343048491	0.0001	0.032349129714831296	0.33635912078223523	0.040836556353006995	0.0009099825464429799	3.2420938364336644e-5	0.05179295475660702	0.002015563902489844	0.0028397063719438026	0.002235	0.2986738034381721	1.4	1.4	10.001665894834735	0.45	0.01	0.2	10.00000123842864	0.0029740316223745788
1.82084728579186e-5	54.88513909303926	0.6093993204484065	0.29412157720722815	0.024990956607274323	0.1459802466498814	0.03398606707681308	0.5647143819508824	2.0352856180491283	0.15162805491759143	1.216972624741824	16.934127911670465	1.4989209406487412	0.09445715150495143	0.0	1.383531709352426	0.09255198316234668	19.999808879657643	148.99184962824512	2.7	1.35	3.981071705487114e-5	1.4978515695385795	0.047784	0.07532807547772592	0.41358098124729786	0.013591242494626432	0.3647721376785564	0.002406082571354166	0.002665095909272043	0.048396721750495635	0.0001	0.0324695987630942	0.3373879128707541	0.04091018579746869	0.0009108714243274277	3.2708722228798894e-5	0.05278357123051437	0.002015369529985921	0.0028382352266219857	0.002235	0.29867379643571806	1.4	1.4	10.001582824481908	0.45	0.01	0.2	10.000001238762676	0.0029655320384920246
1.82084728579186e-5	54.88513909303926	0.6090475034245739	0.296348377438056	0.025595030640531726	0.14704131632725811	0.03389148787700808	0.5625966270113524	2.03740337298866	0.1509952977025855	1.2179571989806643	16.900044891315382	1.4981785169736317	0.09510423435434938	0.0	1.3828429720050919	0.09318595812459317	19.999802852131953	148.96543758126904	2.7	1.35	3.981071705487114e-5	1.4970955146864644	0.047784	0.07528538447669032	0.4136010652887381	0.013420566830519233	0.36283030588991194	0.002391421467568585	0.002619024332830118	0.0493596275354518	0.0001	0.0325771008705097	0.3383151663148458	0.040970574175975966	0.0009117277987320058	3.3053023948823756e-5	0.05365817413847137	0.0020154995856998983	0.0028371301650954098	0.002235	0.2986737911250943	1.4	1.4	10.001505419851831	0.45	0.01	0.2	10.000001238920982	0.0029596516707138133
1.82084728579186e-5	54.88513909303926	0.608772290976447	0.29827193951069875	0.02610071715987106	0.14790569378791654	0.03381182250436697	0.5609391016888344	2.0390608983111864	0.1505004270184626	1.2187272821129136	16.86664655644648	1.497583444047628	0.09562239021971931	0.0	1.3822909338672722	0.09369361679601323	19.99979694567032	148.94826264507049	2.7	1.35	3.981071705487114e-5	1.4964892166385972	0.047784	0.07521036261134306	0.4134038333220913	0.013268090453228083	0.3612055870647407	0.002380985180664731	0.002579590979846211	0.05036100769699114	0.0001	0.032671066952210615	0.3391294819531237	0.04102006828177917	0.000912548916305831	3.34285580331477e-5	0.05442273880549265	0.0020158874942658744	0.0028363595652548187	0.002235	0.29867378736745076	1.4	1.4	10.00143321857507	0.45	0.01	0.2	10.00000123891698	0.0029557894143734517
1.82084728579186e-5	54.88513909303926	0.6085503308812116	0.29992177749678667	0.026524264368531298	0.14861032754113584	0.03374491259027277	0.5596016655458669	2.0403983344541494	0.15010137327688736	1.2193482959497093	16.834254808688605	1.4971017885589764	0.09604146747773193	0.0	1.381844113665511	0.09410420330675018	19.99979121720617	148.93725919251787	2.7	1.35	3.981071705487114e-5	1.4959983050448211	0.047784	0.07511013361804948	0.41303256483483186	0.013132304124470974	0.3598924098917458	0.0023736418356381265	0.0025458655155323833	0.05135967341768655	0.0001	0.03275186945643061	0.33982955645008855	0.04106075042671938	0.000913336412760848	3.381522243359183e-5	0.055086874296393605	0.0020164771873177638	0.0028358869738331987	0.002235	0.2986737849988308	1.4	1.4	10.001365753075559	0.45	0.01	0.2	10.000001238761735	0.002953475921723649
1.82084728579186e-5	54.88513909303926	0.6083654297681832	0.30133164364753884	0.026880348071793746	0.1491867686555364	0.033688719396692955	0.5584870646415911	2.041512935358419	0.14976898409266418	1.2198655862469605	16.803084180222964	1.496707310187631	0.09638448549633288	0.0	1.3814781676551189	0.09444027095989133	19.99978570468375	148.93029240990856	2.7	1.35	3.981071705487114e-5	1.4955961699971336	0.047784	0.07499065964705813	0.4125246203622368	0.013011332235378177	0.3588736105081315	0.0023685113862529114	0.0025169661509222663	0.05232601066394838	0.0001	0.0328204512817934	0.34042066069049615	0.04109439776265927	0.0009140946252964368	3.41977004890501e-5	0.055661877697629286	0.002017222555797767	0.002835674474011043	0.002235	0.2986737838463765	1.4	1.4	10.001302576700619	0.45	0.01	0.2	10.000001238464737	0.0029523482294783127
1.82084728579186e-5	54.88513909303926	0.6082066045875548	0.3025354829780429	0.02718156717222881	0.14966108460593894	0.033641420084649515	0.5575293057258768	2.042470694274122	0.1494834968358579	1.220309898684379	16.77326707014238	1.496380124425838	0.09666885289465779	0.0	1.3811746487384748	0.0947188758694457	19.999780431521156	148.92591438139084	2.7	1.35	3.981071705487114e-5	1.4952626230065411	0.047784	0.07485684517545856	0.4119115129403288	0.012903233768686507	0.35812498250846275	0.002364921011458154	0.002492100621690656	0.05323999896100032	0.0001	0.03287805477453085	0.3409119299509284	0.041122486497934194	0.0009148293690660273	3.456486924144192e-5	0.05615940763916754	0.0020180863697642657	0.0028356850258553796	0.002235	0.2986737837397686	1.4	1.4	10.00124327741152	0.45	0.01	0.2	10.00000123803523	0.0029521276753947216
1.82084728579186e-5	54.88513909303926	0.6080665524388879	0.30356511660571395	0.02743838218415183	0.15005433653474734	0.03360144007351429	0.5566844973314146	2.0433155026685625	0.14923177544555427	1.2207016722233437	16.74487472709218	1.4961053711671086	0.09690755958424839	0.0	1.3809197711103096	0.09495274489628701	19.9997754103214	148.92316760654342	2.7	1.35	3.981071705487114e-5	1.4949825590797405	0.047784	0.07471267026804856	0.4112193560018607	0.012806168955367953	0.3576185665117054	0.00236236526019663	0.0024705806081518913	0.05408938336325037	0.0001	0.03292603446321763	0.3413143976564608	0.04114621798575777	0.000915547072099949	3.490914621810317e-5	0.0565906459707227	0.0020190389996859763	0.002835883965826029	0.002235	0.2986737845186019	1.4	1.4	10.001187483657622	0.45	0.01	0.2	10.000001237481216	0.0029526014683732955
1.82084728579186e-5	54.88513909303926	0.6079405006008616	0.304449079277205	0.02765928675985357	0.1503832856429288	0.03356745008059417	0.5559239531327663	2.044076046867204	0.14900523702979188	1.221054262477119	16.717933939760663	1.4958720372019876	0.09711022134591402	0.0	1.3807033177871397	0.09515129909063391	19.99977064582407	148.9214348142643	2.7	1.35	3.981071705487114e-5	1.4947447705538763	0.047784	0.07456132946959587	0.4104694870561993	0.012718481129163578	0.35732498914140626	0.002360471849520629	0.0024518215567638883	0.05486800841784008	0.0001	0.032965735136175976	0.3416396467875605	0.041166553749230124	0.0009162541827874584	3.522584481026732e-5	0.056965820430252785	0.0020200571367788582	0.0028362398588920356	0.002235	0.29867378603675554	1.4	1.4	10.001134865524138	0.45	0.01	0.2	10.000001236806183	0.002953607726533534
1.82084728579186e-5	54.88513909303926	0.6078253705187591	0.30521218853764337	0.027851077931586483	0.15066113947263002	0.0335383455394571	0.5552291718940371	2.0447708281059263	0.14879834606717443	1.2213762835218196	16.692439903612904	1.4956719836121866	0.09728393779664889	0.0	1.3805177382790617	0.09532149429183445	19.99976613718103	148.92032841129088	2.7	1.35	3.981071705487114e-5	1.494540965395372	0.047784	0.07440536329424327	0.4096791429554167	0.012638727273435676	0.35721509059425005	0.002358972955311885	0.002435335060244814	0.05557433348357419	0.0001	0.032998418298522916	0.3418989416531409	0.04118425240965031	0.0009169567823647709	3.551257511810689e-5	0.05729397953692187	0.002021122617178007	0.002836724878629204	0.002235	0.2986737881643992	1.4	1.4	10.001085133145272	0.45	0.01	0.2	10.000001236020719	0.0029550235686557724
1.82084728579186e-5	54.88513909303926	0.6077191870306893	0.30587555230205693	0.028019147221949092	0.15089824216650263	0.03351321878297642	0.5545882855425148	2.0454117144574573	0.1486075507640667	1.2216732623130016	16.668365910671202	1.4954991795049957	0.0974339658428087	0.0	1.3803574377050878	0.09546848095360447	19.99976187967022	148.91961153943657	2.7	1.35	3.981071705487114e-5	1.4943649929235416	0.047784	0.07424677597111644	0.4088621154891993	0.012565678585123663	0.35726101987560677	0.0023576814511837253	0.00242071797825148	0.05621014710887562	0.0001	0.03302522290822959	0.34210271457974667	0.04119990486206192	0.0009176603498195228	3.5768708827119776e-5	0.05758293383790926	0.0020222213960427613	0.0028373148615663335	0.002235	0.29867379078844813	1.4	1.4	10.001038033649158	0.45	0.01	0.2	10.000001235131101	0.00295675579064758
1.82084728579186e-5	54.88513909303926	0.6076207135883779	0.30645685775942977	0.028167752647371192	0.15110266961703384	0.03349133303601893	0.5539937807753549	2.0460062192246204	0.14843061516623335	1.2219486713531449	16.64567048388571	1.495344152416754	0.09756853564711286	0.0	1.3802136243920409	0.09560032761389374	19.999757865957157	148.91914771294176	2.7	1.35	3.981071705487114e-5	1.4942073985995041	0.047784	0.07408713710632134	0.40802935104071714	0.012498303589395477	0.3574369313003725	0.0023564714520234974	0.002407640776376417	0.05677948942801163	0.0001	0.033047149324000595	0.3422603031607505	0.041213965855819476	0.0009183696382928028	3.5994916105188055e-5	0.05783929967033855	0.002023342682980086	0.0028379891507770206	0.002235	0.29867379381203224	1.4	1.4	10.00099334740887	0.45	0.01	0.2	10.000001234144037	0.0029587336717725966
1.82084728579186e-5	54.88513909303926	0.6075291692699614	0.3069707698995174	0.02830025534672745	0.15128072920235175	0.033472097201081255	0.5534410374284049	2.0465589625715754	0.14826614383001832	1.2222046870077787	16.624302553030418	1.4952066152689598	0.0976879071830273	0.0	1.3800860402003283	0.09571727879233695	19.999754087010803	148.91886499505378	2.7	1.35	3.981071705487114e-5	1.4940674096611009	0.047784	0.07392766776709676	0.4071894707487588	0.012435749606179316	0.3577193832571536	0.0023552628374119726	0.002395836086103791	0.05728778025869864	0.0001	0.033065057371872084	0.34237985645071634	0.041226781300800805	0.000919088631149864	3.619277600822423e-5	0.05806860032320877	0.002024478231028951	0.002838730314902904	0.002235	0.29867379715320186	1.4	1.4	10.000950884092916	0.45	0.01	0.2	10.000001233064584	0.0029609032839302534
1.82084728579186e-5	54.88513909303926	0.6074439690740896	0.3074292192016458	0.028419314165123596	0.15143735594164862	0.03345503047258506	0.5529265626284016	2.047073437371609	0.14811308570045084	1.222442945333233	16.604205350738766	1.4950853396751416	0.09779315467316374	0.0	1.3799735414423464	0.09582039204110904	19.999750532792497	148.91871879496804	2.7	1.35	3.981071705487114e-5	1.4939440207355807	0.047784	0.07376931152948925	0.4063492149953659	0.012377320213620873	0.3580875162749622	0.0023540088196275124	0.0023850881012415517	0.0577411409995219	0.0001	0.033079673865840965	0.3424683489311934	0.04123861162179628	0.0009198205528578734	3.636445765921938e-5	0.05827539384785257	0.0020256217634389844	0.0028395238044435665	0.002235	0.29867380074346017	1.4	1.4	10.000910478797605	0.45	0.01	0.2	10.000001231897647	0.002963223224205803
1.82084728579186e-5	54.88513909303926	0.6073646558522867	0.30784186188181717	0.028527041523343143	0.1515764203807849	0.03343974556750573	0.5524476156905616	2.0475523843094554	0.14797061800123618	1.222664726254275	16.58531902464284	1.4949783626105928	0.09788598661736582	0.0	1.379874306991017	0.09591134128040203	19.999747192717717	148.91868227604266	2.7	1.35	3.981071705487114e-5	1.4938352253761864	0.047784	0.07361279213510116	0.4055138183737328	0.012322449176719503	0.3585230715050275	0.0023526860511721725	0.002375223366612471	0.05814588996385857	0.0001	0.03309160543276074	0.342531658212172	0.04124965111566565	0.0009205679155529227	3.65124668743048e-5	0.05846340793588581	0.0020267685182747985	0.002840357587711527	0.002235	0.29867380452608283	1.4	1.4	10.000871988426614	0.45	0.01	0.2	10.000001230647927	0.002965661506729708
1.82084728579186e-5	54.88513909303926	0.6072908568777418	0.3082164754352054	0.028625126396250585	0.15170096803381355	0.03342593223866359	0.5520018952969682	2.047998104703057	0.14783806022011067	1.2228710830099458	16.567582497374637	1.4948807248555627	0.09797070501872754	0.0	1.37978373210293	0.09599434647303996	19.99974405598515	148.9187393067528	2.7	1.35	3.981071705487114e-5	1.4937361848912358	0.047784	0.07345865988288648	0.4046873195124032	0.012270675217065536	0.3590102980495129	0.002351287018320892	0.0023661029376733553	0.058508186034763335	0.0001	0.033101353449406096	0.34257467599966535	0.041260043593098844	0.0009213325868264442	3.66394512316063e-5	0.05863567009672267	0.002027914890815986	0.002841221794016816	0.002235	0.2986738084544579	1.4	1.4	10.000835288403463	0.45	0.01	0.2	10.000001229319325	0.0029681932721696363
1.82084728579186e-5	54.88513909303926	0.607222323810123	0.3085594096193138	0.028714931425045432	0.15181341380166455	0.03341335220297783	0.5515879080201478	2.048412091979892	0.14771496506788925	1.2230627112297758	16.550934646346217	1.494789831542682	0.09804956059920313	0.0	1.3796994177602422	0.09607160254546925	19.99974111178541	148.91889041743866	2.7	1.35	3.981071705487114e-5	1.4936437455405476	0.047784	0.07330732898951359	0.4038728099123021	0.01222162277943522	0.3595357872838595	0.0023498144965041537	0.002357615966806117	0.05883379415484368	0.0001	0.03310932844089821	0.34260143222773654	0.041269894481262996	0.0009221158680534951	3.674805575103865e-5	0.05879462686658567	0.0020290581552250063	0.002842108380736627	0.002235	0.29867381249058217	1.4	1.4	10.00080026975063	0.45	0.01	0.2	10.000001227916536	0.002970798928831485
1.82084728579186e-5	54.88513909303926	0.6071587239827471	0.3088756637209863	0.028797566807544247	0.1519156930857416	0.033401808507393535	0.5512037208835157	2.048796279116505	0.14760074198098672	1.2232405341440653	16.53531541266647	1.4947089893968368	0.09811969262260797	0.0	1.379624427492485	0.09614031177143037	19.999738349497413	148.91912549723196	2.7	1.35	3.981071705487114e-5	1.4935615512407794	0.047784	0.07315910760419214	0.4030726258541354	0.012174993463517315	0.36008826311048975	0.0023482776529748562	0.00234967380346811	0.05912794730616461	0.0001	0.03311586343149752	0.3426152194562565	0.04127928072288613	0.0009229185755600545	3.6840820995537944e-5	0.058942248845945115	0.0020301962503093836	0.0028430108331824935	0.002235	0.29867381660364284	1.4	1.4	10.000766836551795	0.45	0.01	0.2	10.000001226442505	0.002973462611753803
1.82084728579186e-5	54.88513909303926	0.6070997001647657	0.30916918305840135	0.028873944688695342	0.15200936039525978	0.03339113993215195	0.5508471863276249	2.0491528136724044	0.1474947483333564	1.2234055516096904	16.5206663535881	1.4946373371531723	0.0981818504481466	0.0	1.3795579622823393	0.09620120837376485	19.999735758785686	148.91942973104992	2.7	1.35	3.981071705487114e-5	1.4934887254587965	0.047784	0.0730142205373835	0.40228851306386204	0.012130546808273301	0.36065835064138996	0.0023466888015714698	0.00234220541332954	0.059395281605340466	0.0001	0.03312122776597967	0.34261870959373203	0.041288258669631366	0.0009237411192708973	3.692011579316261e-5	0.05908012057589253	0.00203132761653528	0.0028439239008789734	0.002235	0.2986738207687558	1.4	1.4	10.000734903772148	0.45	0.01	0.2	10.000001224901146	0.002976171419771489
1.82084728579186e-5	54.88513909303926	0.6071364892638821	0.3095006595496025	0.0289295917183352	0.15206367257939635	0.03338652624499	0.5510766486774717	2.048923351322552	0.14756178413392348	1.2233017267100064	16.506870612311236	1.495121789963541	0.09776206150430532	0.0	1.3800073533293753	0.0957899536752708	19.99973331898955	148.93168360331467	2.7	1.35	3.981071705487114e-5	1.4939863869271421	0.047784	0.07287215914571181	0.40152409990859445	0.012084414365704475	0.3612293600335199	0.0023447391714418735	0.0023349007938108656	0.059648539473203706	0.0001	0.03312663431232997	0.3426156488224392	0.041297445089923154	0.0009245835946663088	3.698794514966277e-5	0.0592103539105203	0.0020324539786916247	0.0028448435124187	0.002235	0.29867382496400924	1.4	1.4	10.00070442620609	0.45	0.01	0.2	10.000001223293737	0.0029791275236764636
1.82084728579186e-5	54.88513909303926	0.607537669151698	0.3099485365505555	0.02884691238578872	0.15188805022579704	0.033396104619591256	0.5535109204332722	2.04648907956675	0.14828391060581286	1.2221784203502901	16.494124529879787	1.4963935643816226	0.09665798832064601	0.0	1.3811871145545507	0.09470827033370478	19.999731064789792	148.99019368955885	2.7	1.35	3.981071705487114e-5	1.4952844779946568	0.047784	0.07273058727101347	0.4007756408993071	0.01203104520759148	0.36170495196706687	0.0023426410487063275	0.002327010019407867	0.059980171679640544	0.0001	0.033134482475174705	0.3426189769204834	0.041307373712588115	0.0009254439032318753	3.704821962305468e-5	0.059339451265294926	0.002033593536629914	0.002845768763160018	0.002235	0.29867382895537214	1.4	1.4	10.000675582753983	0.45	0.01	0.2	10.000001221625556	0.0029829413839718042
1.82084728579186e-5	54.88513909303926	0.6082665848362205	0.31045658638223533	0.028555027492708676	0.1513870256098316	0.03341466992909865	0.5579187248235552	2.0420812751764656	0.1495950354376684	1.2201383798341716	16.483367426373977	1.498043877818987	0.09522197014818412	0.0	1.3827180448429528	0.0933013605075564	19.99972916229473	149.08920415990502	2.7	1.35	3.981071705487114e-5	1.496964427673125	0.047784	0.07258861530026219	0.40003180192846566	0.011973960900821323	0.36197724718286084	0.002342147334500915	0.0023187954761819695	0.06049847127957768	0.0001	0.033144387572659355	0.34263582210397475	0.0413160166189383	0.0009263101470144793	3.711357070448755e-5	0.05946644156263972	0.0020347604705412796	0.0028467027800171945	0.002235	0.29867381041687424	1.4	1.4	10.000648627074927	0.45	0.01	0.2	10.000001219900623	0.002987706111616821
1.82084728579186e-5	54.88513909303926	0.6092041379178658	0.31100535073994834	0.02809586321660022	0.1506354223167143	0.03343248884510292	0.5635768975135769	2.0364231024864434	0.1512820132194496	1.2175138489704203	16.475369983436906	1.499877073008822	0.09362283311292319	0.0	1.3844186581947815	0.09173462940976541	19.999727747816507	149.2124632625888	2.7	1.35	3.981071705487114e-5	1.4988281317466747	0.047784	0.07244606720227632	0.39928905300242634	0.011914523809346187	0.362015936159705	0.002343920606915974	0.002310591159266895	0.061237198692667846	0.0001	0.03315588853944581	0.34266519042519106	0.041322362156724406	0.0009271633188051024	3.719907741824442e-5	0.05958533662836473	0.0020359593302381913	0.002847649339570846	0.002235	0.2986715742809106	1.4	1.4	10.00062377740463	0.45	0.01	0.2	10.00000121812345	0.002993344690843348
1.82084728579186e-5	54.88513909303926	0.610265985688072	0.3129904063619942	0.02761093615775546	0.15058122320612283	0.03300294012065803	0.5699749818124263	2.0300250181875916	0.15319409390204114	1.2145399205177003	16.470463519879576	1.5017778400699753	0.09196047186591577	0.0	1.3861819944036529	0.09010594780448336	19.999726879973693	149.3486354576426	2.7	1.35	3.981071705487114e-5	1.5007591340582693	0.047784	0.07228820947619444	0.3986059255342158	0.011768082758774867	0.3618616706483179	0.0023378561010249273	0.00229757209844141	0.06215762835888266	0.0001	0.03319100752146684	0.3427344048503825	0.04134133673435589	0.0009279887313738988	3.730806650324667e-5	0.05971544084382325	0.0020372491967540884	0.002848588698123509	0.002235	0.2985284175746487	1.4	1.4	10.000601801088838	0.45	0.01	0.2	10.000001216299252	0.003002453945191343
1.82084728579186e-5	54.88513909303926	0.6116600226439167	0.3272101587263989	0.02817703587464717	0.15573021107317897	0.03088658707021684	0.5783758924593492	2.021624107540672	0.1557090753604341	1.2106309021034019	16.466998675901863	1.5037154541792883	0.0902609440860962	0.0	1.387979533177232	0.0884408479450355	19.999726267267977	149.52426697685294	2.7	1.35	3.981071705487114e-5	1.5027225004903577	0.047784	0.07191777559874393	0.39807383745341285	0.010869465156402889	0.3616470791159358	0.002222371798032188	0.002213552387526807	0.06314781961037212	0.0001	0.033471556620510934	0.34347384510381357	0.041540843596499656	0.0009289033649274647	3.7305218266835164e-5	0.060393617843629066	0.0020397814743724975	0.0028494399862939155	0.002235	0.2981550088238327	1.4	1.4	10.000594807426504	0.45	0.01	0.2	10.00000121444372	0.0030425311917066044
1.82084728579186e-5	54.88513909303926	0.6138231005072557	0.34083496815042197	0.029424017172450675	0.15956734254806476	0.030045609926840865	0.5913680494022561	2.0086319505977666	0.1596158610742537	1.204561038526455	16.461625170286222	1.5058318845565617	0.08839845147571772	0.0	1.3899429654155055	0.0866160796336741	19.999725317015955	149.79265406582482	2.7	1.35	3.981071705487114e-5	1.5048574934724572	0.047784	0.07129540780827905	0.3961140353668467	0.010024001272762144	0.3606777512505828	0.0020917421623889857	0.00209312440729649	0.06527835557363286	0.0001	0.033841525289798696	0.34538332308624997	0.041792103080372275	0.0009301745695840261	3.710335026821672e-5	0.06207214129027778	0.0020448131792371958	0.002850783375904608	0.002235	0.29812112910825483	1.4	1.4	10.000618073434783	0.45	0.01	0.2	10.000001212611098	0.0030993478897777893
1.82084728579186e-5	54.88513909303926	0.6162348484943726	0.3480149005948956	0.02973714961858279	0.16055519294074702	0.02980808570770415	0.6057928125318167	1.9942071874682057	0.16397809912946235	1.1977870524841716	16.457289915545225	1.508098724299278	0.08639796346371349	0.0	1.3920460003841058	0.08465609947864221	19.99972455020119	150.08523360760682	2.7	1.35	3.981071705487114e-5	1.5071449284932776	0.047784	0.0706002840368202	0.3929961331087554	0.009554825016729376	0.35874800101644744	0.0020305477460540616	0.0020093008316495018	0.06913684247865667	0.0001	0.03411706920997293	0.3474112708905553	0.04193726054955019	0.0009316637738564592	3.696387306922882e-5	0.0636762410162456	0.002051109927979789	0.0028529984798751815	0.002235	0.29812033813131616	1.4	1.4	10.000662818925594	0.45	0.01	0.2	10.0000012108595	0.00315300689316532
1.82084728579186e-5	54.88513909303926	0.6184868309530465	0.351982871551387	0.029296849424980106	0.16001277099103187	0.029733966990059636	0.6192161413203345	1.9807838586796882	0.16805894957817288	1.1914542195765245	16.456631271391238	1.5103257920051034	0.08442722055678738	0.0	1.3941122188822292	0.08272525091335982	19.999724433526637	150.35155790183924	2.7	1.35	3.981071705487114e-5	1.5093960342791028	0.047784	0.06989612840863679	0.38944914600419284	0.009261192497911935	0.35632957706555723	0.0020103784370056593	0.001955769198989607	0.07420785909779075	0.0001	0.03430921591169991	0.3490290505014755	0.042010911998347465	0.0009331767787735019	3.701336598311139e-5	0.064742763139277	0.002057754777575228	0.0028560227934162226	0.002235	0.2981203427335323	1.4	1.4	10.000722090053658	0.45	0.01	0.2	10.000001209227069	0.0032037072347332724
1.82084728579186e-5	54.88513909303926	0.620474452695775	0.3542213386197214	0.028541297172933335	0.15883856335985608	0.029721743651567538	0.6310306389815203	1.9689693610185028	0.17166728447670074	1.1858582629357721	16.46021570652144	1.5123865361047648	0.08259882115736816	0.0	1.39602419493442	0.08093385577680733	19.999725067239034	150.58057176253828	2.7	1.35	3.981071705487114e-5	1.5114818516159274	0.047784	0.06921135152652315	0.38581026375774313	0.00906006778207008	0.35380641639523397	0.0020120410450827414	0.0019225399405889954	0.0799142145585737	0.0001	0.0344348542806643	0.35015080271049676	0.04204223559614355	0.0009346114791283396	3.7256418510800516e-5	0.06529101606917448	0.0020643503377767995	0.0028596767681025384	0.002235	0.2981203653359209	1.4	1.4	10.000792647631497	0.45	0.01	0.2	10.000001207741365	0.0032519895680650553
1.82084728579186e-5	54.88513909303926	0.622204840766091	0.35537290339225597	0.027707753636218007	0.15746302566560044	0.029739267961958433	0.6412921069928782	1.958707893007145	0.1748137548043852	1.1809814045371638	16.467687992903947	1.5142388290385258	0.08095130540712585	0.0	1.3977428211274625	0.07931967719355724	19.99972638853849	150.7748400118414	2.7	1.35	3.981071705487114e-5	1.5133584357680332	0.047784	0.06856201010638287	0.38224721150610635	0.008917653598876446	0.3514019173140597	0.0020260239371676886	0.0019032633635686434	0.08583097596340773	0.0001	0.03450778415264345	0.3508241007388291	0.04204712832464728	0.0009359215345588878	3.765737494244995e-5	0.06543496396732569	0.002070707208959148	0.0028637687426303587	0.002235	0.2981203912602365	1.4	1.4	10.000872516033697	0.45	0.01	0.2	10.000001206424415	0.003298038735594921
1.82084728579186e-5	54.88513909303926	0.6237116205943569	0.35578661230366443	0.0268934501605533	0.1560669834959467	0.029773130774277977	0.6502097936170791	1.9497902063829442	0.17755754310126343	1.1767308364128075	16.47843156714263	1.5158860227019892	0.07948292792692822	0.0	1.3992711890437755	0.07788100741511261	19.99972828839242	150.93971136022705	2.7	1.35	3.981071705487114e-5	1.5150283249961158	0.047784	0.06795725066270984	0.3788534633183128	0.008816465348832979	0.3492372384552693	0.002047350867858731	0.0018939117271612742	0.09166430817100846	0.0001	0.03453981242141543	0.3511294254134381	0.04203463789989479	0.0009370883662596352	3.8172505408408355e-5	0.06528243988047824	0.0020767276744666826	0.002868126794774455	0.002235	0.298120419153346	1.4	1.4	10.00096020902496	0.45	0.01	0.2	10.00000120529447	0.0033419301815813584
1.82084728579186e-5	54.88513909303926	0.6250295066381991	0.3556808877657172	0.02613173447705902	0.15472072356874994	0.029816574486218966	0.6579961947655821	1.9420038052344406	0.17996036521925657	1.1730101282506957	16.491818410823345	1.5173484224929432	0.07817666211525914	0.0	1.400628124962908	0.07660116600735539	19.99973065572875	151.08028390087026	2.7	1.35	3.981071705487114e-5	1.5165115926570236	0.047784	0.06740192893441752	0.3756824698900589	0.008745938825501905	0.34737773201367805	0.002073242333527251	0.001891840316432415	0.09721191486340806	0.0001	0.034540824969147906	0.35114830286214543	0.04201022935782753	0.0009381070310470779	3.876099253800025e-5	0.06491830777121665	0.0020823615090785185	0.0028726074807365887	0.002235	0.298120448040379	1.4	1.4	10.001054484916354	0.45	0.01	0.2	10.000001204366768	0.0033837073577694006
1.82084728579186e-5	54.88513909303926	0.6261883002144557	0.3552019515612905	0.025430454597104257	0.1534485761149067	0.029865762730877595	0.6648324554441717	1.9351675445558512	0.1820754411486804	1.1697362587441322	16.507287131775147	1.5186496929979052	0.0770122339704471	0.0	1.4018355760896555	0.07546029030316037	19.999733391266673	151.2007892576471	2.7	1.35	3.981071705487114e-5	1.517831931827914	0.047784	0.06689814579785025	0.3727633429493042	0.00869914978236005	0.34585902894111115	0.0021020564150372612	0.001895259518856069	0.1023346792075576	0.0001	0.03451884737240351	0.35095276801593367	0.04197736895095999	0.0009389794271994768	3.9388115472041654e-5	0.0644058709882706	0.002087585334648988	0.0028770961123697147	0.002235	0.29812047713701567	1.4	1.4	10.001154247880729	0.45	0.01	0.2	10.00000120365397	0.0034234043502980663
1.82084728579186e-5	54.88513909303926	0.6272122871536134	0.354451045937477	0.024788032298287726	0.15225616779112125	0.029918354800056383	0.6708655530609887	1.929134446939034	0.18394626770117678	1.166841445252954	16.524358892368927	1.5198117118912076	0.07597074178941751	0.0	1.402913834628165	0.07443986183205313	19.999736410327724	151.30460707476087	2.7	1.35	3.981071705487114e-5	1.5190113409168646	0.047784	0.06644620650619724	0.370109572070071	0.008671340891008617	0.3447005461936769	0.0021327743165658235	0.001902928192129965	0.1069381870133611	0.0001	0.034480231154246616	0.35060254550552383	0.04193834491397404	0.0009397110288001348	4.002557765597272e-5	0.06379140464640848	0.0020923915289066623	0.0028815038189809817	0.002235	0.298120505831162	1.4	1.4	10.001258499645623	0.45	0.01	0.2	10.00000120316641	0.0034610519250523816
1.82084728579186e-5	54.88513909303926	0.6281209349374203	0.353499706758819	0.024199781799348067	0.15114164731039206	0.02997285874503616	0.676212938987922	1.9237870610121008	0.18560778599499275	1.1642712791756957	16.542632863299147	1.5208531496235067	0.07503597821932469	0.0	1.403880219087104	0.07352400169021882	19.999739642004233	151.39440964646323	2.7	1.35	3.981071705487114e-5	1.5200686394468714	0.047784	0.06604524246888475	0.36772440462315303	0.00865913274217488	0.3439123296695627	0.002164732754596881	0.0019139671054857488	0.11096050574074522	0.0001	0.0344299035273488	0.35014529014610624	0.041894722282900955	0.000940309302870149	4.0650857339864445e-5	0.0631084587854133	0.002096781843081298	0.002885763594097062	0.002235	0.29812053365827385	1.4	1.4	10.001366313270747	0.45	0.01	0.2	10.000001202912298	0.0034966784219692647
1.82084728579186e-5	54.88513909303926	0.6289297857415838	0.35239927291640805	0.02366033475603605	0.15010035850685766	0.030028297324054272	0.6809681587451838	1.919031841254839	0.18708793816562555	1.1619822762013148	16.561776054184694	1.5217894865174406	0.07419446038485882	0.0	1.4047490894048524	0.07269950019767392	19.99974302742475	151.4723091378419	2.7	1.35	3.981071705487114e-5	1.5210194501830647	0.047784	0.06569362443421287	0.3656043484720099	0.008660054968410134	0.3434984670615576	0.0021974755105895714	0.0019277407746554774	0.11436383677876782	0.0001	0.03437162535284038	0.3496180036244701	0.04184761040823478	0.0009407829374125194	4.12463068440438e-5	0.06238130399801021	0.002100763620214394	0.0028898263107256894	0.002235	0.2981205602753609	1.4	1.4	10.001476818341322	0.45	0.01	0.2	10.000001202897868	0.0035303095507650505
1.82084728579186e-5	54.88513909303926	0.6296512733657844	0.3511871476247244	0.023164544034298712	0.14912683228054285	0.030084018568913285	0.6852059097717594	1.9147940902282636	0.18840910746115236	1.1599396192816942	16.58151260004473	1.5226334565455923	0.07343506964097693	0.0	1.405532258317113	0.07195546395001413	19.999746517780128	151.53998253164744	2.7	1.35	3.981071705487114e-5	1.5218766391022178	0.047784	0.06538924146358138	0.363741517868513	0.008672250150891406	0.3434587094936241	0.0022306663140261723	0.0019437799289764315	0.11712868313961376	0.0001	0.034308227936993146	0.34904879239959546	0.04179782848137543	0.0009411414640295506	4.1798275946583545e-5	0.061627535887416894	0.0021043475344556806	0.0028936571278794262	0.002235	0.2981205854370461	1.4	1.4	10.001589192664591	0.45	0.01	0.2	10.00000120312747	0.0035619682863470142
1.82084728579186e-5	54.88513909303926	0.6302954097093731	0.3498910540424323	0.022707787751563513	0.14821564394140435	0.03013958102262338	0.6889862469509549	1.9110137530490685	0.18958933733235972	1.158115253065972	16.601614104836113	1.5233955676712894	0.07274861128228263	0.0	1.4062394738471786	0.07128288448217918	19.999750072694848	151.59877146121002	2.7	1.35	3.981071705487114e-5	1.5226508320389172	0.047784	0.0651296908935197	0.36212522859880614	0.008694279383475953	0.3437891268267762	0.002264035179315511	0.001961729266179078	0.1192497460770012	0.0001	0.03424181691525092	0.3484585921168316	0.041746012200961524	0.0009413950713549305	4.229635386972381e-5	0.06085999152939117	0.002107546245085588	0.0028972324353643605	0.002235	0.29812060897496395	1.4	1.4	10.001702657887186	0.45	0.01	0.2	10.000001203603691	0.0035916752448676608
1.82084728579186e-5	54.88513909303926	0.6308703421491642	0.3485319815104362	0.022286034009193434	0.14736176915030622	0.030194680954811138	0.6923579747840772	1.9076420252159458	0.1906433258859772	1.1564863320716525	16.621891429946462	1.524084563905887	0.07212741919603916	0.0	1.406878847831834	0.07067425093581695	19.999753658698435	151.64976071191055	2.7	1.35	3.981071705487114e-5	1.5233508783551744	0.047784	0.06491240801827586	0.36074309033785046	0.008724991222917275	0.34448222396737926	0.002297344239814812	0.0019813114763204257	0.12073306120090325	0.0001	0.03417394091501302	0.34786270137860037	0.04169268453202971	0.000941554505934342	4.273275215767935e-5	0.06008813681182961	0.002110373607154583	0.002900537351043838	0.002235	0.2981206307807498	1.4	1.4	10.00181647760905	0.45	0.01	0.2	10.000001204327475	0.00361944945446537
1.82084728579186e-5	54.88513909303926	0.6313827968161502	0.3471262463821258	0.021895811985513925	0.1465607092671973	0.030249104757403562	0.6953613295300645	1.904638670469958	0.19158321971447909	1.1550339835777443	16.64218789138124	1.5247078079082088	0.0715650254975406	0.0	1.407457210756517	0.07012322641297758	19.999757248107127	151.6938390601444	2.7	1.35	3.981071705487114e-5	1.5239842317336374	0.047784	0.06473475446029303	0.35958175616732574	0.008763431726455526	0.34552675384085474	0.0023303657547010894	0.0020023021088979493	0.12159403878135217	0.0001	0.034105727339028225	0.347272074934488	0.0416383033147604	0.0009416310057761006	4.310182196505948e-5	0.059319058756819254	0.0021128442207122666	0.002903563722544774	0.002235	0.2981206507923823	1.4	1.4	10.001929957183226	0.45	0.01	0.2	10.000001205298178	0.003645309416589283
1.82084728579186e-5	54.88513909303926	0.6318384266602751	0.34568694066348776	0.02153414995109749	0.1458085098808983	0.030302697159903975	0.6980300805986489	1.901969919401374	0.19241923866880123	1.1537423347791689	16.66237368353859	1.5252715745968561	0.07105590741516705	0.0	1.4079803841349994	0.06962439996421763	19.999760817943415	151.73174642952262	2.7	1.35	3.981071705487114e-5	1.5245572498041757	0.047784	0.06459407790334581	0.3586274349258195	0.008808781894363063	0.34690736957734963	0.0023628682597733176	0.002024511813751977	0.12185616010102769	0.0001	0.03403798956713043	0.3466943783569194	0.041583293238255936	0.0009416362370478228	4.33996885464114e-5	0.05855816822749288	0.002114973184650742	0.0029063085611623664	0.002235	0.2981206689834337	1.4	1.4	10.00204244467402	0.45	0.01	0.2	10.00000120651369	0.0036692742697222334
1.82084728579186e-5	54.88513909303926	0.6322420807868248	0.3442249486564587	0.02119850621009068	0.1451017300461226	0.03035533979699513	0.7003931489719044	1.8996068510281183	0.1931601604315416	1.1525977588897194	16.68234133745365	1.5257812860737834	0.07059528291727733	0.0	1.4084533983888443	0.06917308637582208	19.999764349196976	151.76410980341615	2.7	1.35	3.981071705487114e-5	1.5250754274890468	0.047784	0.06448775207998975	0.35786623932221123	0.008860313874705086	0.3486042153277995	0.002394608769324942	0.002047773774998299	0.12155013220645026	0.0001	0.03397131022923657	0.34613482774180465	0.04152806647248123	0.0009415822164074837	4.3623983520435584e-5	0.05780969239903912	0.0021167759705208017	0.002908772832489918	0.002235	0.29812068535474184	1.4	1.4	10.00215333268046	0.45	0.01	0.2	10.000001207970527	0.0036913650240589023
1.82084728579186e-5	54.88513909303926	0.6325980110108758	0.3427496558514196	0.020886703385406127	0.14443739172022557	0.030406936706467227	0.7024758481052367	1.8975241518947863	0.19381369251705438	1.15158829657908	16.702002023016135	1.5262416875370146	0.07017895825173119	0.0	1.4088806560385767	0.06876517678793892	19.999767826175326	151.7914707212181	2.7	1.35	3.981071705487114e-5	1.5255435760020064	0.047784	0.06441320313928192	0.3572844198234455	0.008917360256496308	0.3505925355251716	0.002425329820615363	0.002071934807259264	0.12071333613773307	0.0001	0.033906105024492865	0.34559684648616884	0.04147303471688912	0.0009414812091303384	4.377365556592141e-5	0.05707701615623775	0.0021182683635808863	0.002910960532733331	0.002235	0.2981206999280331	1.4	1.4	10.00226206078283	0.45	0.01	0.2	10.000001209663944	0.0037116057333475417
1.82084728579186e-5	54.88513909303926	0.6329100281952252	0.34126943629093204	0.020596869870370346	0.14381292261917838	0.03045740459784532	0.7043008204937556	1.8956991795062679	0.19438675402905284	1.150703217883368	16.721282534036128	1.5266569866295001	0.06980320638549066	0.0	1.4092660609468897	0.06839701960913323	19.99977123591579	151.81430602723287	2.7	1.35	3.981071705487114e-5	1.5259659611249734	0.047784	0.06436792662570676	0.35686851889470916	0.008979292725427471	0.35284237369921473	0.002454760787580883	0.0020968491556329393	0.1193894273673421	0.0001	0.03384267100343408	0.3450825712897176	0.04141861421505809	0.0009413455978401518	4.384884205421337e-5	0.05636291594200787	0.00211946643834815	0.002912877989396865	0.002235	0.2981207127410853	1.4	1.4	10.002368118399897	0.45	0.01	0.2	10.000001211588032	0.0037300245934785183
1.82084728579186e-5	54.88513909303926	0.6331816191588605	0.339791979051481	0.02032738938102623	0.14322610027138943	0.030506666449868484	0.705888740402988	1.8941112595970355	0.1948856863389654	1.1499326946096857	16.740122829548156	1.5270309543773917	0.069464679839111	0.0	1.4096131119761706	0.0680653351001155	19.99977456780845	151.8330435669449	2.7	1.35	3.981071705487114e-5	1.526346408237455	0.047784	0.06434949837652214	0.3566054717795413	0.009045507430250451	0.3553184344284446	0.0024826231889984625	0.0021223741941549124	0.11762795635642989	0.0001	0.03378122256544176	0.3445932363684208	0.041365224831048965	0.0009411877178092538	4.385078612556453e-5	0.055669717222459024	0.0021203865461128834	0.0029145333340226576	0.002235	0.29812072384407784	1.4	1.4	10.002471047916822	0.45	0.01	0.2	10.000001213735832	0.003746654884505856
1.82084728579186e-5	54.88513909303926	0.6334160322054888	0.3383244980736111	0.020076858052374854	0.14267499879691486	0.030554647494780207	0.7072588253025628	1.8927411746974612	0.19531640699148886	1.1492675609108371	16.75847401740822	1.5273670108832809	0.0691603354568758	0.0	1.409924982443134	0.0677671416897895	19.99977781321441	151.84807374737758	2.7	1.35	3.981071705487114e-5	1.5266883845128048	0.047784	0.06435558118480658	0.35648266940951995	0.00911541552870691	0.35798017517527986	0.0025086397079206826	0.0021483677453997974	0.11548389889207034	0.0001	0.03372191789302337	0.34412946108733966	0.04131328376143469	0.0009410196596792502	4.378178557059055e-5	0.054999398962565386	0.0021210453031386004	0.0029159361054641045	0.002235	0.2981207332968451	1.4	1.4	10.002570447819965	0.45	0.01	0.2	10.000001216099465	0.003761535787504843
1.82084728579186e-5	54.88513909303926	0.6336163388470069	0.33687385734219516	0.019844048229011587	0.14215794130443185	0.030601272897830847	0.708429209893071	1.8915707901069532	0.19568452063712613	1.148699140624081	16.776296697684895	1.5276682813442664	0.06888738666391626	0.0	1.410204572121054	0.06749970917598604	19.999780965140587	151.85975818833185	2.7	1.35	3.981071705487114e-5	1.526995060385581	0.047784	0.06438392894057585	0.3564879972233245	0.009188437225552997	0.36078219761919395	0.0025325467475140724	0.002174686295380886	0.11301699032005841	0.0001	0.03366487793704814	0.3436914614743952	0.04126319479600219	0.0009408530401477516	4.364516142608802e-5	0.054353660950819255	0.0021214595700703317	0.0029170969493118315	0.002235	0.2981207411667991	1.4	1.4	10.00266597565263	0.45	0.01	0.2	10.00000121867026	0.003774712982632911
1.82084728579186e-5	54.88513909303926	0.6337854758876341	0.335446634098	0.01962787800629911	0.1416734561720743	0.03064646671713222	0.709417198499305	1.8905828015007191	0.1959953941750497	1.1482191300448608	16.793559596323625	1.527937649227391	0.06864325657391454	0.0	1.410454556525256	0.06726051280617422	19.999784018075623	151.8684357933357	2.7	1.35	3.981071705487114e-5	1.5272693585616506	0.047784	0.06443238905534593	0.3566098566356344	0.00926399907351595	0.3636749923089306	0.002554109631626552	0.0022011844328888794	0.11029078471157139	0.0001	0.03361019966761684	0.3432792022790218	0.04121533370067577	0.0009406987458458638	4.3445235132133085e-5	0.0537339661788578	0.002121646418972303	0.0029180273874095555	0.002235	0.2981207475273437	1.4	1.4	10.002757350503874	0.45	0.01	0.2	10.000001221438891	0.0037862390883547674
1.82084728579186e-5	54.88513909303926	0.633926273468433	0.33404913831200866	0.019427385460754464	0.1412202386918975	0.030690151773032137	0.7102394380474686	1.8897605619525553	0.1962542066007424	1.1478195200386512	16.81023843174079	1.5281777887180275	0.068425550588258	0.0	1.4106774170406624	0.06704720641587104	19.999786967726298	151.87442713479342	2.7	1.35	3.981071705487114e-5	1.5275139903080115	0.047784	0.06449890376518999	0.3568371751234406	0.009341533106394134	0.3666060706067917	0.0025731396892340217	0.002227714693185394	0.10737138562348812	0.0001	0.033557964909123016	0.3428925028164229	0.04117003131437386	0.0009405666583117288	4.3187303532509916e-5	0.05314156594238048	0.0021216230859166705	0.0029187396371667244	0.002235	0.2981207524566378	1.4	1.4	10.002844354756215	0.45	0.01	0.2	10.000001224395508	0.0037961738651480963
1.82084728579186e-5	54.88513909303926	0.6340414710830454	0.3326873991650139	0.019241706916559968	0.1407971164825798	0.030732250245390526	0.7109120174610993	1.8890879825389246	0.19646597692948214	1.1474925520950596	16.826314974684166	1.5283911935819743	0.06823203139975328	0.0	1.4108754676826518	0.06685759794395985	19.999789810859994	151.87803728733516	2.7	1.35	3.981071705487114e-5	1.5277314837444913	0.047784	0.06458151084206284	0.3571594087788611	0.009420477955636122	0.36952149041840676	0.002589511335570823	0.0022541281954775176	0.10432582729484248	0.0001	0.033508245786039226	0.342531107063584	0.0411275558696853	0.000940465371423077	4.287759958858411e-5	0.05257751327537399	0.0021214069064815644	0.0029192464635518847	0.002235	0.2981207560365928	1.4	1.4	10.002926834825654	0.45	0.01	0.2	10.000001227529875	0.0038045842153761897
1.82084728579186e-5	54.88513909303926	0.6341337250251455	0.33136712856605904	0.019070058267167473	0.14040301809207606	0.0307726848208073	0.7114505157227021	1.8885494842773223	0.19663557649524455	1.147230698587049	16.841776261411734	1.528580200511188	0.06806059872227385	0.0	1.4110508767408698	0.06668962957996152	19.99979254519278	151.8795575824541	2.7	1.35	3.981071705487114e-5	1.5279242059442752	0.047784	0.06467834340859055	0.35756653666190236	0.009500281489346245	0.37236771571773164	0.002603176707981235	0.0022802761022462873	0.10122016042872599	0.0001	0.03346110758959608	0.34219472622149344	0.04108809696204151	0.0009404019207150448	4.252322805724616e-5	0.052042668343943325	0.002121015238455024	0.002919561054868439	0.002235	0.29812075835203955	1.4	1.4	10.003004700594738	0.45	0.01	0.2	10.00000123083152	0.0038115439709711625
1.82084728579186e-5	54.88513909303926	0.6342056090472393	0.33009366647464505	0.01891171887725452	0.14003694494335064	0.030811380289213906	0.7118700115144595	1.888129988485565	0.19676772913088017	1.1470266619296763	16.856613936104154	1.5287470023121694	0.06790927851489652	0.0	1.4112056790239162	0.06654136719760143	19.999795169216302	151.87926651185344	2.7	1.35	3.981071705487114e-5	1.5280943785737564	0.047784	0.06478762940461506	0.35804905114032787	0.009580404288227871	0.37509371752062975	0.00261417593702254	0.0023060111974038764	0.09811732498245171	0.0001	0.033416609666746235	0.34188306041388117	0.04105175380365927	0.0009403815447227655	4.2132062240144004e-5	0.051537697446778906	0.002120465368495299	0.0029196969104532057	0.002235	0.2981207594899836	1.4	1.4	10.003077923377276	0.45	0.01	0.2	10.000001234289867	0.003817133449073864
1.82084728579186e-5	54.88513909303926	0.6342596095423678	0.32887191226971463	0.018766017407974754	0.13969794503119706	0.030848265532878283	0.7121850587769544	1.8878149412230698	0.19686700131736734	1.1468733892480332	16.87082369847726	1.5288936603263734	0.06777621242490359	0.0	1.4113417873778122	0.06641099001460413	19.999797682217107	151.87742990868102	2.7	1.35	3.981071705487114e-5	1.5282440900423655	0.047784	0.06490769042194805	0.35859794260671796	0.009660324331401692	0.377653141766233	0.0026226400421961267	0.0023311902085468364	0.0950749828201166	0.0001	0.03337480482504764	0.3415958047157222	0.04101853015792902	0.0009404075059587693	4.171259165096429e-5	0.05106306738570871	0.002119774407159652	0.002919667736014154	0.002235	0.2981207595389192	1.4	1.4	10.003146532274474	0.45	0.01	0.2	10.000001237894377	0.0038214388021739184
1.82084728579186e-5	54.88513909303926	0.6342981167563079	0.3277062459565818	0.018632319083388443	0.13938508802144317	0.03088327583669127	0.7124096382785647	1.8875903617214598	0.19693778513834334	1.1467640982132108	16.884404839825816	1.5290221143010723	0.0676596493825667	0.0	1.4114610018294094	0.06629678236211897	19.999800084033446	151.87430060561655	2.7	1.35	3.981071705487114e-5	1.528375304614485	0.047784	0.06503693988770444	0.3592046789568406	0.009739542668844395	0.3800063298944661	0.0026287847113444737	0.002355676836910449	0.09214352118312387	0.0001	0.03333573764914288	0.3413326437685896	0.04098833773730208	0.000940480997339284	4.127371476554094e-5	0.050619036346756054	0.0021189591759752545	0.0029194873436458528	0.002235	0.29812075858817766	1.4	1.4	10.00321060897244	0.45	0.01	0.2	10.000001241634651	0.0038245511718644856
1.82084728579186e-5	54.88513909303926	0.6343234125591237	0.32660044247826875	0.018510014314194276	0.13909744209041044	0.03091635544598074	0.7125570891911138	1.8874429108089108	0.19698427510462344	1.146692312444069	16.89735985276805	1.5291341876325948	0.06755794144932524	0.0	1.4115650144510492	0.06619712961585622	19.999802375137786	151.8701176374261	2.7	1.35	3.981071705487114e-5	1.5284898681849044	0.047784	0.06517388119254193	0.3598611839548525	0.009817589687523352	0.38212197555214905	0.0026328950938544786	0.0023793449097126527	0.08936443517125676	0.0001	0.03329944206749889	0.3410932386405324	0.04096100852153538	0.0009406011552282289	4.082447522308444e-5	0.05020564279032682	0.0021180360848777544	0.0029191695501959427	0.002235	0.2981207567272696	1.4	1.4	10.003270281137931	0.45	0.01	0.2	10.000001245500556	0.0038265656401549413
1.82084728579186e-5	54.88513909303926	0.6343376564120716	0.32555758658768874	0.018398508483725422	0.1388340525797089	0.030947460219380354	0.712640030101902	1.887359969898123	0.19701044184945915	1.1466519018462908	16.909694101570377	1.52923158956914	0.06746954243742724	0.0	1.411655411410621	0.0661105168397989	19.999804556444886	151.86510516594956	2.7	1.35	3.981071705487114e-5	1.5285895118680144	0.047784	0.06531710551433562	0.36055981413684995	0.00989403135980893	0.38397820258900334	0.0026353035565316765	0.002402081079165989	0.08676930051008386	0.0001	0.03326593852243747	0.340877208867418	0.04093631460913879	0.0009407651909793763	4.037375549173676e-5	0.049822694789420856	0.002117021008825433	0.0029187280770020334	0.002235	0.29812075404523597	1.4	1.4	10.00332571475995	0.45	0.01	0.2	10.000001249482304	0.0038275800385238505
1.82084728579186e-5	54.88513909303926	0.6343428693954651	0.32457999460602166	0.01829721331773381	0.13859392304180587	0.03097656022545261	0.7126702666126922	1.887329733387333	0.19702000218040622	1.1466371285319503	16.921415542514488	1.5293159194636805	0.067393004249594	0.0	1.411733676899458	0.06603552520727225	19.99980662938841	151.85947112963927	2.7	1.35	3.981071705487114e-5	1.5286758545435444	0.047784	0.06546528998406201	0.36129333766426686	0.009968476293461889	0.3855629412039669	0.002636361963881297	0.0024237884527874053	0.0843794511186596	0.0001	0.03323523106024197	0.3406841123169345	0.04091399263482449	0.0009409686371249339	3.992994883207245e-5	0.0494697627594302	0.0021159291643564363	0.0029181764480089344	0.002235	0.2981207506299893	1.4	1.4	10.003377105866285	0.45	0.01	0.2	10.000001253570522	0.003827693621101985
1.82084728579186e-5	54.88513909303926	0.6343409187043176	0.3236691541515924	0.01820554010339212	0.13837600084478494	0.031003641996708232	0.7126587029964921	1.8873412970035333	0.19701639030508858	1.1466426910984135	16.932534481625495	1.529388665726465	0.06732697833753123	0.0	1.411801192168696	0.06597083342514283	19.999808595778152	151.85340587749164	2.7	1.35	3.981071705487114e-5	1.5287504033765786	0.047784	0.06561719622918821	0.3620549181270899	0.010040581301672864	0.38687357252127974	0.0026364151193649303	0.002444388419370112	0.08220638206879446	0.0001	0.033207304702052756	0.3405134252851287	0.04089376881902536	0.0009412056873698025	3.9500642563639387e-5	0.04914617820402993	0.0021147749936139396	0.0029175278895375205	0.002235	0.29812074656766313	1.4	1.4	10.003424672149501	0.45	0.01	0.2	10.000001257756331	0.0038270056847605036
1.82084728579186e-5	54.88513909303926	0.6343335026656137	0.32282568929374844	0.018122895418283755	0.13817916832485175	0.031028710227187353	0.7126152554454337	1.8873847445545915	0.1970027299829092	1.146663767459254	16.943063356675033	1.5294512064171246	0.06727021538133855	0.0	1.4118592360719773	0.06591521742254218	19.999810457802305	151.8470808096783	2.7	1.35	3.981071705487114e-5	1.5288145538651172	0.047784	0.06577166981987242	0.3628381058246101	0.010110056458715105	0.387915925839158	0.002635777353475388	0.002463822512810589	0.08025278619883744	0.0001	0.03318212339842274	0.34036452499147385	0.040875380788466	0.0009414695975732163	3.909234557343567e-5	0.048851041049427515	0.00211357205730456	0.00291679523011322	0.002235	0.2981207419419601	1.4	1.4	10.003468644942263	0.45	0.01	0.2	10.000001262031363	0.0038256141565124442
1.82084728579186e-5	54.88513909303926	0.6343221384568006	0.32204935881131225	0.01804867955915606	0.13800224088725505	0.031051788672462256	0.7125487811916	1.8874512188084254	0.19698181177795362	1.146696049873093	16.953016532118568	1.5295048086233662	0.06722156610967939	0.0	1.4119089844871395	0.06586755115423969	19.999812218023294	151.84064726245336	2.7	1.35	3.981071705487114e-5	1.5288695894339448	0.047784	0.06592764040642977	0.3636368369049738	0.01017666827587007	0.3887027995543042	0.0026347164125269324	0.0024820530138762328	0.0785140492722115	0.0001	0.033159628838834415	0.3402366763182893	0.040858593281332484	0.0009417531048365681	3.871029259027493e-5	0.048583236402217296	0.002112332944453281	0.0029159908053375803	0.002235	0.2981207368335276	1.4	1.4	10.003509261992171	0.45	0.01	0.2	10.000001266387779	0.003823614238739781
1.82084728579186e-5	54.88513909303926	0.6343081539072543	0.32133908913205533	0.017982287576096854	0.1378439720246496	0.031072920152617214	0.712467031306117	1.8875329686939084	0.19695607790329733	1.1467357682972366	16.962410101092367	1.5295506282065818	0.06717998175220377	0.0	1.4119515100807536	0.06582680704359857	19.999813879281426	151.83423579186766	2.7	1.35	3.981071705487114e-5	1.528916681479773	0.047784	0.0660841222756638	0.3644454389124071	0.0102402407949619	0.3892522359257365	0.002633445652629853	0.002499062489926935	0.07697997385788824	0.0001	0.03313974024500131	0.3401290239789899	0.040843206512956774	0.0009420488213264568	3.83583448134256e-5	0.04834145981308901	0.0021110692048315984	0.0029151263727215902	0.002235	0.29812073131939487	1.4	1.4	10.003546761375377	0.45	0.01	0.2	10.00000127081828	0.0038210971895983816
1.82084728579186e-5	54.88513909303926	0.6342926832178287	0.32069304041523683	0.017923113024497835	0.1377030653906957	0.031092165626709033	0.7123766258470886	1.887623374152937	0.19692761428396174	1.1467797026059647	16.97126167552579	1.5295897104807055	0.06714451354131591	0.0	1.411987782933488	0.06579205549579233	19.999815444685236	151.82795585751856	2.7	1.35	3.981071705487114e-5	1.5289568897201593	0.047784	0.06624021576269268	0.3652586446344684	0.010300655042294955	0.38958575642529863	0.002632123266187954	0.002514852887612953	0.075636522267515	0.0001	0.033122355241216685	0.3400405915745621	0.04082905785794534	0.0009423495750610387	3.8038988577798985e-5	0.04812425016551374	0.0021097912985526884	0.002914213030886062	0.002235	0.29812072547243446	1.4	1.4	10.003581376513372	0.45	0.01	0.2	10.000001275316118	0.003818149219613677
1.82084728579186e-5	54.88513909303926	0.6342766686150728	0.32010869867035285	0.017870553175561087	0.13757819134046	0.031109602482768655	0.7122830638092382	1.8877169361907875	0.19689815361137536	1.146825177881227	16.979590177087204	1.5296229919063131	0.06711431131487974	0.0	1.4120186721123031	0.06576246352845751	19.99981691758117	151.82189611349466	2.7	1.35	3.981071705487114e-5	1.5289911640697857	0.047784	0.06639510815741646	0.3660716063001965	0.010357846291429237	0.38972675681580476	0.002630857632686816	0.0025294436341154773	0.07446739135249235	0.0001	0.033107351642442606	0.3399702868503331	0.04081601830844492	0.0009426486697939394	3.775342507694416e-5	0.047930026096005655	0.002108508575473421	0.0029132611575980617	0.002235	0.29812071936094203	1.4	1.4	10.003613332539297	0.45	0.01	0.2	10.000001279875057	0.003814850641354222
1.82084728579186e-5	54.88513909303926	0.6342608663886468	0.3195829882336151	0.01782401570360061	0.13746800759376898	0.031125322139600682	0.7121907586254292	1.8878092413745966	0.19686908648990514	1.1468700472291893	16.987415604921466	1.5296513022607536	0.06708862165918522	0.0	1.412044947684917	0.0657372929517826	19.999818301510384	151.81612516235901	2.7	1.35	3.981071705487114e-5	1.5290203470431907	0.047784	0.06654807486560434	0.36687991367363676	0.01041179969313862	0.3896991496498769	0.0026297160217712084	0.002542869179848283	0.07345532791558758	0.0001	0.033094590139876194	0.33991691406790986	0.04080398607167948	0.000942940066572137	3.7501727026020094e-5	0.047757125114744614	0.0021072292705769666	0.0029122803542454795	0.002235	0.2981207130482554	1.4	1.4	10.003642843608352	0.45	0.01	0.2	10.000001284489352	0.0038112751795645874
1.82084728579186e-5	54.88513909303926	0.6342458580973318	0.3191123916616201	0.017782925169906105	0.13737117983043667	0.0311394273028474	0.7121031035041615	1.8878968964958642	0.19684148206794694	1.1469126599425012	16.99475881152498	1.5296753695729286	0.0670667834735752	0.0	1.412067285296522	0.06571589602361398	19.999819600163395	151.81069284462254	2.7	1.35	3.981071705487114e-5	1.5290451784526617	0.047784	0.0666984792789031	0.36767960548470946	0.010462545035072685	0.38952633904884393	0.002628734157685304	0.0025551766460075094	0.07258311683220096	0.0001	0.03308391746918676	0.33987919081053886	0.040792879159373935	0.0009432184822856273	3.728303725915157e-5	0.047603840580938736	0.00210596052729518	0.0029112794133131182	0.002235	0.29812070659252154	1.4	1.4	10.003670111322041	0.45	0.01	0.2	10.000001289153735	0.0038074895633659275
1.82084728579186e-5	54.88513909303926	0.6342320650329324	0.31869307473145625	0.017746729649849132	0.13728640289558416	0.031152028916353578	0.7120225560433415	1.8879774439566848	0.1968161146982796	1.1469518203766087	17.001641256110496	1.5296958249741148	0.06704822363361379	0.0	1.4120862706722026	0.06569771119979351	19.999820817330956	151.8056318783977	2.7	1.35	3.981071705487114e-5	1.5290663004864038	0.047784	0.06684577229783155	0.3684671799063254	0.010510150389486392	0.3892304847822287	0.002627925616400012	0.0025664230008477095	0.07183427781424728	0.0001	0.03307517008467849	0.3398557700339542	0.040782628599946524	0.000943479427916087	3.7095783133538476e-5	0.047468457495794356	0.002104708432140895	0.0029102662928820228	0.002235	0.2981207000465087	1.4	1.4	10.003695323711515	0.45	0.01	0.2	10.000001293863376	0.003803553272918341
1.82084728579186e-5	54.88513909303926	0.6342197657954421	0.31832100182941253	0.017714905819121315	0.13721241819341898	0.031163243239960635	0.7119507406963556	1.8880492593036708	0.1967934962805953	1.1469867380317569	17.008084787865503	1.529713210228211	0.06703245015701034	0.0	1.4121024066023076	0.06568225643898852	19.999821956867834	151.800959813321	2.7	1.35	3.981071705487114e-5	1.5290842649723053	0.047784	0.06698949006592145	0.3692395936014633	0.010554715910898904	0.3888320661476249	0.0026272894038012894	0.002576672725317915	0.07119347771239462	0.0001	0.03306817775495152	0.3398452629145317	0.04077317298851923	0.0009437191919761583	3.693788268784538e-5	0.047349282236295365	0.0021034780719674114	0.002909248116059203	0.002235	0.2981206934575813	1.4	1.4	10.003718655022901	0.45	0.01	0.2	10.000001298613855	0.0037995185587767406
1.82084728579186e-5	54.88513909303926	0.6342091151998547	0.31799204750897037	0.017686963645041194	0.13714803003160966	0.03117318889856635	0.7118885593514124	1.888111440648614	0.1967739110867368	1.147016973821194	17.014111407908583	1.5297279844744127	0.06701904612831919	0.0	1.4121161192012954	0.06566912324948744	19.999823022673343	151.79668113363493	2.7	1.35	3.981071705487114e-5	1.5290995404244365	0.047784	0.06712925125033516	0.3699942584045584	0.010596366981553975	0.38834963420401497	0.002626816162515252	0.002585995120135953	0.07064675655288095	0.0001	0.03306276733478756	0.3398462645872659	0.04076445478597104	0.0009439347965011745	3.6806931700774325e-5	0.04724467000530111	0.0021022735950280385	0.0029082311739045625	0.002235	0.2981206868676981	1.4	1.4	10.003740265661216	0.45	0.01	0.2	10.000001303401126	0.0037954305583074717
1.82084728579186e-5	54.88513909303926	0.6342001639829	0.31770209168066305	0.01766244933786359	0.13709211726760603	0.031181984294506276	0.7118363062167873	1.8881636937832393	0.19675745200358227	1.1470423841213306	17.01974306623451	1.5297405329643337	0.0670076617439588	0.0	1.4121277660132991	0.065657968895735	19.999824018645175	151.79278943294324	2.7	1.35	3.981071705487114e-5	1.529112520505729	0.047784	0.06726475275162626	0.37072902691963394	0.010635248223482243	0.38779974426537983	0.0026264921542139916	0.0025944623163191307	0.07018158995391102	0.0001	0.03305876614395885	0.33985737813315464	0.04075641817071818	0.0009441239298285958	3.670035907571423e-5	0.047153045896930534	0.002101098285824327	0.0029072209480750905	0.002235	0.2981206803135416	1.4	1.4	10.003760302588574	0.45	0.01	0.2	10.00000130822149	0.0037913276145124437
1.82084728579186e-5	54.88513909303926	0.6341928783777091	0.31744710093937356	0.017640947139802934	0.13704364180455492	0.031189745336440554	0.711793782360753	1.888206217639274	0.19674405657554958	1.147063065154605	17.025001476363414	1.5297511749796995	0.0669980071592115	0.0	1.4121376433619803	0.06564850938905896	19.999824948591794	151.78926956243842	2.7	1.35	3.981071705487114e-5	1.529123532329486	0.047784	0.06739576456715324	0.3714421726118823	0.010671517303954688	0.3871969938908354	0.002626302236617713	0.0026021470960025214	0.06978685550538191	0.0001	0.03305600502394821	0.3398772370770325	0.04074900811842428	0.0009442848718405219	3.6615549289035664e-5	0.04707292132751633	0.0020999546440005445	0.0029062221429298533	0.002235	0.29812067382671065	1.4	1.4	10.003778899887937	0.45	0.01	0.2	10.000001313071575	0.0037872416940265374
1.82084728579186e-5	54.88513909303926	0.6341871586091583	0.3172231972772883	0.017622080233558213	0.13700165425441727	0.03119658348460634	0.7117604035089844	1.8882395964910426	0.19673354100020946	1.1470793004984436	17.0299079395476	1.529760172613155	0.06698984447896271	0.0	1.4121459944965629	0.06564051164105643	19.99982581630236	151.7860996687936	2.7	1.35	3.981071705487114e-5	1.5291328449353019	0.047784	0.06752212402131486	0.372132364300329	0.01070533993592352	0.38655411958335956	0.00262623119652997	0.0026091214354052234	0.06945274910800578	0.0001	0.03305432105292181	0.33990452615858424	0.0407421704332471	0.0009444164189738099	3.6549935146212804e-5	0.04700290692895968	0.0020988444648178265	0.0029052387239490536	0.002235	0.2981206674339565	1.4	1.4	10.003796179371218	0.45	0.01	0.2	10.000001317948282	0.0037831988812918626
1.82084728579186e-5	54.88513909303926	0.634182856168558	0.31702671001422206	0.017605510413984345	0.1369652961415129	0.031202604251697467	0.7117353010547733	1.8882646989452536	0.19672563191430123	1.1470915120249774	17.034483204969675	1.5297677386717063	0.0669829805953303	0.0	1.4121530169275727	0.06563378644549783	19.99982662544768	151.78325308069265	2.7	1.35	3.981071705487114e-5	1.529140677436829	0.047784	0.06764372929378168	0.37279863553737314	0.010736885046682187	0.3858821388051064	0.002626264689063624	0.0026154550210494946	0.0691706663931475	0.0001	0.03305355970948526	0.33993799828787147	0.04073585222869967	0.0009445178117084004	3.6501061513857594e-5	0.04694172046272913	0.0020977689217050646	0.00290427396595312	0.002235	0.2981206611574858	1.4	1.4	10.003812251339943	0.45	0.01	0.2	10.000001322848783	0.003779219940252867
1.82084728579186e-5	54.88513909303926	0.6341797893353062	0.3168542157920285	0.01759093712114477	0.1369337999482133	0.031207906041408964	0.711717412704384	1.888282587295643	0.19671999493713233	1.1471002158353485	17.038747342741075	1.5297740443159105	0.06697726024351788	0.0	1.4121588695157892	0.06562818167451528	19.999827379559463	151.78070000665278	2.7	1.35	3.981071705487114e-5	1.5291472066998686	0.047784	0.0677605326808861	0.37344035103276163	0.01076632075909915	0.3851905011876777	0.002626389529424349	0.0026212141684571716	0.06893308097791519	0.0001	0.03305357663242633	0.33997648875514624	0.04073000267465039	0.0009445886685418833	3.646662779668986e-5	0.04688819182936015	0.002096728646832076	0.002903330504647023	0.002235	0.298120655015287	1.4	1.4	10.003827215324062	0.45	0.01	0.2	10.000001327770487	0.003775320893683193
1.82084728579186e-5	54.88513909303926	0.6341777564582574	0.3167025625697409	0.017578095536979563	0.13690648624530946	0.031212579453428112	0.7117055599065941	1.8882944400934332	0.19671625907337864	1.1471059845761848	17.042719660047407	1.5297792266033274	0.06697255912410072	0.0	1.412163679471416	0.06562357554028693	19.99982808206859	151.77840897903005	2.7	1.35	3.981071705487114e-5	1.5291525747285606	0.047784	0.06787253371781855	0.37405717029051916	0.010793811533262997	0.3844872504184241	0.0026265935712174756	0.0026264611826580207	0.06873341944636684	0.0001	0.03305423875790787	0.3400189247861709	0.040724573735726265	0.000944628926692994	3.644451072418891e-5	0.04684126385994675	0.002095723809299996	0.002902410393934279	0.002235	0.29812064902149765	1.4	1.4	10.003841160930149	0.45	0.01	0.2	10.000001332711014	0.0037715136366631894
1.82084728579186e-5	54.88513909303926	0.6341765476051727	0.3165688860715153	0.017566754483964307	0.1368827600298324	0.03121670681222451	0.7116985160677781	1.888301483932249	0.19671403815545493	1.1471094143471783	17.046418618436483	1.5297833943430488	0.06696877861029692	0.0	1.4121675477890507	0.06561987140861131	19.99982873623397	151.77634811686352	2.7	1.35	3.981071705487114e-5	1.5291568948764536	0.047784	0.06797977239745732	0.37464901171725506	0.01081951511636053	0.38377917085860336	0.0026268658029874286	0.0026312536149505415	0.06856595318623647	0.0001	0.03305542518762616	0.3400643329638394	0.040719520805822654	0.0009446387902128092	3.643277656304838e-5	0.04679999161380261	0.002094754188626092	0.0029015151623477836	0.002235	0.29812064318676745	1.4	1.4	10.003854168586331	0.45	0.01	0.2	10.000001337668175	0.0037678064921200503
1.82084728579186e-5	54.88513909303926	0.6341759536191186	0.3164506123756813	0.017556713661004374	0.13686210480341438	0.03122036210772658	0.7116950592481452	1.8883049407518817	0.19671294746821397	1.1471110990204765	17.049861798036872	1.5297866343261917	0.06696584005528854	0.0	1.412170555027766	0.06561699222184235	19.999829345158908	151.7744861021096	2.7	1.35	3.981071705487114e-5	1.5291602578363765	0.047784	0.06808232269427168	0.3752160160943671	0.010843581176599787	0.38307193387898714	0.0026271960058151817	0.0026356441492970846	0.06842569482276305	0.0001	0.03305702745379829	0.3401118419953581	0.04071480316367534	0.0009446186848664805	3.6429681550049836e-5	0.04676353824893507	0.0020938192430168382	0.00290064587205905	0.002235	0.29812063751864076	1.4	1.4	10.003866310386735	0.45	0.01	0.2	10.000001342639958	0.0037642047870999726
1.82084728579186e-5	54.88513909303926	0.6341757737811607	0.31634545724820806	0.017547801028584074	0.13684407683955133	0.031223611034737874	0.7116940170004631	1.888305982999564	0.19671261784848096	1.147111608478168	17.053065849000035	1.5297890158764627	0.06696368067240004	0.0	1.4121727655353766	0.06561487646193576	19.99982991180218	151.7727930066029	2.7	1.35	3.981071705487114e-5	1.5291627364216072	0.047784	0.06818028631503849	0.3757585116714006	0.010866149570719486	0.38237022257260106	0.0026275747447124993	0.002639680328052514	0.06830831558322789	0.0001	0.03305894965493165	0.3401606842683906	0.040710384258233874	0.0009445692182471707	3.6433669314405116e-5	0.046731170645361926	0.0020929181727524205	0.00289980317497664	0.002235	0.2981206320219211	1.4	1.4	10.003877650782668	0.45	0.01	0.2	10.0000013476245	0.0037607113477861847
1.82084728579186e-5	54.88513909303926	0.6341758211597704	0.3162514141534216	0.017539869736389022	0.136828297914096	0.031226511362729015	0.7116942975515819	1.8883057024484453	0.19671270551210085	1.147111473435938	17.056046492644903	1.529790595192702	0.06696224958102019	0.0	1.412174231478012	0.06561347427638838	19.99983043892478	151.77124085446687	2.7	1.35	3.981071705487114e-5	1.5291643898883516	0.047784	0.06827378707006078	0.3762769811427698	0.010887349764060746	0.3816778552414473	0.0026279932158257573	0.002643404665595354	0.06821006504250468	0.0001	0.03306110807855169	0.3402101932634365	0.04070623175772889	0.0009444911458752458	3.644336117231558e-5	0.04670225222490184	0.0020920499763552817	0.0028989873688299163	0.002235	0.2981206266990376	1.4	1.4	10.00388824737701	0.45	0.01	0.2	10.000001352620082	0.003757326975965889
1.82084728579186e-5	54.88513909303926	0.6341759264950427	0.3161667394690588	0.01753279523083177	0.13681444828916864	0.031229113386021475	0.711694912462253	1.8883050875377743	0.1967128991921494	1.1471111744206104	17.058818524201754	1.529791418805965	0.06696150466489009	0.0	1.412174996048451	0.06561274439999289	19.999830929157028	151.76980402777917	2.7	1.35	3.981071705487114e-5	1.5291652674468401	0.047784	0.06836296575210249	0.37677203127819414	0.010907300456771095	0.3809978928724215	0.002628443187782994	0.0026468548033320455	0.06812770473476816	0.0001	0.03306343067912415	0.34025979966027464	0.04070231746369587	0.0009443853416881613	3.645754551502136e-5	0.04667623556742544	0.0020912135005058106	0.0028981984492987196	0.002235	0.2981206215503876	1.4	1.4	10.003898151625165	0.45	0.01	0.2	10.0000013576251	0.003754050863971434
1.82084728579186e-5	54.88513909303926	0.6341759408303854	0.31608993579258826	0.017526472561088528	0.13680226002679846	0.03123146042480331	0.7116949919706376	1.8883050080293895	0.19671292497449142	1.1471111343029303	17.061395810346298	1.5297915263140547	0.06696141008709867	0.0	1.4121750960039459	0.0656126517200228	19.999831384951747	151.76845954220062	2.7	1.35	3.981071705487114e-5	1.5291654110383932	0.047784	0.068447975339977	0.3772443642048921	0.010926109384538309	0.38033273433774123	0.0026289169973113024	0.0026500637151092702	0.0680584529412034	0.0001	0.0330658564407799	0.3403090263407171	0.040698617120767444	0.0009442527708657728	3.647516713716638e-5	0.046652654975223494	0.0020904074856231973	0.0028974361596180065	0.002235	0.298120616574662	1.4	1.4	10.00390740944246	0.45	0.01	0.2	10.000001362638072	0.003750880958342472
1.82084728579186e-5	54.88513909303926	0.6341757364421516	0.31601972828009295	0.01752081351831391	0.13679150969881299	0.03123358952198948	0.7116937903862438	1.8883062096137835	0.1967125480026643	1.147111715662992	17.06379133998662	1.5297909526850997	0.06696193419566497	0.0	1.4121745638039778	0.06561316522415876	19.999831808607137	151.767187119268	2.7	1.35	3.981071705487114e-5	1.529164857665531	0.047784	0.0685289772736063	0.3776947537498376	0.010943873940426126	0.37968420947749754	0.0026294074914863714	0.0026530601169827976	0.06799992776204548	0.0001	0.03306833440874324	0.34035748069519717	0.040695110079054235	0.0009440944690404212	3.649531281419239e-5	0.04663111738596375	0.002089630601288202	0.0028967000354393475	0.002235	0.2981206117691426	1.4	1.4	10.003916061909568	0.45	0.01	0.2	10.000001367657608	0.003747814286627209
1.82084728579186e-5	54.88513909303926	0.6341752071749724	0.3159550435306677	0.01751574423122936	0.13678201222666955	0.031235532060268786	0.7116906880383229	1.8883093119617045	0.19671157309355833	1.1471132198392766	17.066017252999472	1.529789729902941	0.0669630480314305	0.0	1.412173429137486	0.0656142565384886	19.999832202264752	151.76596920172022	2.7	1.35	3.981071705487114e-5	1.5291636410980955	0.047784	0.06860613801827434	0.37812402401222955	0.010960681429133342	0.3790536569578974	0.0026299080905502546	0.0026558687807793054	0.06795010239311576	0.0001	0.03307082281356689	0.3404048474421197	0.040691778929629725	0.0009439115228998411	3.65171993629507e-5	0.04661129443488721	0.0020888814780234666	0.002895989445317861	0.002235	0.2981206071299704	1.4	1.4	10.003924145826263	0.45	0.01	0.2	10.000001372682403	0.00374484720410402
1.82084728579186e-5	54.88513909303926	0.6341742680818617	0.3158949895281746	0.01751120308775504	0.1367736154047314	0.03123731433894094	0.7116851891434889	1.8883148108565386	0.1967098440720381	1.1471158879538823	17.06808484728974	1.5297878881122398	0.06696472428698164	0.0	1.4121717199855284	0.06561589890747381	19.99983256791807	151.7647909125984	2.7	1.35	3.981071705487114e-5	1.5291617930312689	0.047784	0.0686796256781056	0.3785330279986327	0.01097660959917862	0.3784419942130435	0.0026304127919228285	0.0026585108837354514	0.0679072681047113	0.0001	0.03307328818302473	0.34045088124327466	0.04068860916148981	0.0009437050498985542	3.654016317877799e-5	0.04659291519746076	0.002088158737787415	0.0028953036299871364	0.002235	0.29812060265240514	1.4	1.4	10.003931694146605	0.45	0.01	0.2	10.000001377711243	0.0037419756401743057
1.82084728579186e-5	54.88513909303926	0.6341728538891291	0.3158388296291687	0.017507138456292433	0.13676619393779563	0.031238958320990776	0.7116769128176872	1.8883230871823402	0.19670724094531916	1.147119905273373	17.070004674080344	1.5297854566268576	0.06696693639164315	0.0	1.4121694635572084	0.06561806629744206	19.999832907440123	151.76363984138325	2.7	1.35	3.981071705487114e-5	1.5291593441246194	0.047784	0.06874960840271499	0.378922635894674	0.010991727678825988	0.37784978602398944	0.0026309161721759316	0.0026610044880880724	0.0678699887985777	0.0001	0.0330757042231482	0.3404953975174302	0.04068558869464855	0.0009434761889578224	3.6563645412966746e-5	0.04657575737810634	0.002087461008921391	0.0028946417312047967	0.002235	0.2981205983310201	1.4	1.4	10.003938736608019	0.45	0.01	0.2	10.000001382742973	0.0037391952550151226
1.82084728579186e-5	54.88513909303926	0.634170917729574	0.3157859648040194	0.017503507161313242	0.13675964531030857	0.031240482130929535	0.7116655856891179	1.8883344143109095	0.19670367757536586	1.1471254048028954	17.071786537992477	1.5297824642952802	0.06696965818466474	0.0	1.4121666866291327	0.06562073307630836	19.999833222564064	151.76250591067355	2.7	1.35	3.981071705487114e-5	1.5291563244285173	0.047784	0.06881625176960343	0.3792937183257901	0.011006096907251734	0.3772772994181741	0.0026314134116066953	0.00266336485026932	0.06783707318193267	0.0001	0.0330780509860145	0.34053826530812825	0.040682707555233254	0.000943226083250871	3.658718321518816e-5	0.04655964124307203	0.0020867869488521303	0.0028940028235012304	0.002235	0.2981205941599125	1.4	1.4	10.003945300031708	0.45	0.01	0.2	10.000001387776509	0.003736501608721523
1.82084728579186e-5	54.88513909303926	0.6341684291020746	0.3157359126544271	0.017500272881925252	0.1367538854954759	0.031241900644746655	0.7116510299180703	1.8883489700819571	0.19669909791792148	1.1471324730878647	17.073439557362246	1.529778939990262	0.06697286346395763	0.0	1.412163415999313	0.06562387357156815	19.99983351490367	151.76138112715776	2.7	1.35	3.981071705487114e-5	1.5291527638138502	0.047784	0.06887971747119792	0.3796471367538539	0.011019771360660301	0.3767245567296137	0.0026319003037138947	0.002665604809327729	0.06780754115410956	0.0001	0.033080313920106054	0.34057939924834263	0.0406799574891532	0.0009429558708543823	3.661039813852201e-5	0.04654442273920079	0.0020861352555253954	0.0028933859377676995	0.002235	0.29812059013286263	1.4	1.4	10.00395140874717	0.45	0.01	0.2	10.000001392810827	0.003733890260215344
1.82084728579186e-5	54.88513909303926	0.634165371889855	0.315688288433706	0.017497404789006393	0.13674884527474537	0.03124322602067116	0.7116331516700061	1.888366848330021	0.19669347238454776	1.1471411558334206	17.074972230533888	1.5297749126213314	0.06697652598544017	0.0	1.4121596784995556	0.06562746206950265	19.999833785956774	151.7602593392243	2.7	1.35	3.981071705487114e-5	1.5291486920980697	0.047784	0.06894016256580467	0.37998373711564226	0.011032798926484962	0.3761913803426594	0.0026323732258096756	0.0026677351597957973	0.06778059371970248	0.0001	0.03308248300192708	0.3406187522788139	0.04067733162922134	0.0009426666786532919	3.66329855053539e-5	0.04652998740251433	0.0020855046739723057	0.0028927900792621976	0.002235	0.29812058624345605	1.4	1.4	10.003957084982206	0.45	0.01	0.2	10.000001397844954	0.0037313568523381097
1.82084728579186e-5	54.88513909303926	0.6341617423614949	0.3156427900611836	0.01749487657111542	0.13674446751666047	0.031244468107190743	0.7116119294202599	1.8883880705797675	0.1966867941631638	1.147151463583416	17.076392450726086	1.5297704110779238	0.06698061951354925	0.0	1.4121555009425346	0.06563147286470684	19.999834037128316	151.75913601752825	2.7	1.35	3.981071705487114e-5	1.5291441389756313	0.047784	0.06899773809963453	0.38030434043880174	0.011045221857921728	0.37567743311963997	0.0026328291412832435	0.002669764923414117	0.06775559016101837	0.0001	0.033084552002666995	0.34065630920976736	0.0406748242294268	0.0009423596110777659	3.665470621646033e-5	0.046516245561213	0.00208489400748126	0.002892214248137966	0.002235	0.29812058248522105	1.4	1.4	10.003962349079565	0.45	0.01	0.2	10.000001402877968	0.0037288971861087626
1.82084728579186e-5	54.88513909303926	0.6341575470780642	0.3155991828426105	0.01749266548427658	0.13674070456981618	0.03124563486406223	0.7115874017145516	1.888412598285476	0.1966790753673052	1.1471633776622996	17.077707561038686	1.5297654642081155	0.06698511783998204	0.0	1.412150910101946	0.06563588027851401	19.999834269704913	151.75800800531655	2.7	1.35	3.981071705487114e-5	1.5291391339844504	0.047784	0.06905258875165624	0.38060973917713653	0.011057077547606596	0.37518225343367856	0.002633265568756696	0.002671701649177824	0.06773202340980806	0.0001	0.03308651776949773	0.3406920805690178	0.04067243040480224	0.0009420357455667336	3.6675377590966046e-5	0.04650312755529478	0.002084302120266343	0.0028916574521918132	0.002235	0.2981205788517163	1.4	1.4	10.003967219784865	0.45	0.01	0.2	10.000001407908991	0.003726507257540233
1.82084728579186e-5	54.88513909303926	0.634152800972518	0.31555728659180526	0.01749075161164524	0.1367375162023391	0.031246732712832744	0.7115596559512559	1.8884403440487716	0.19667034350188634	1.1471768556334234	17.07892439776215	1.529760100619624	0.06698999496763373	0.0	1.4121459325280454	0.06564065883917417	19.999834484902717	151.75687329331666	2.7	1.35	3.981071705487114e-5	1.5291337063381272	0.047784	0.06910485254171747	0.3809006941432388	0.011068399203715783	0.37470528507816336	0.002633680545449712	0.0026735516673212193	0.0677094990366345	0.0001	0.03308837960575733	0.3407260972501658	0.040670145922163004	0.0009416961281949232	3.669486539226849e-5	0.04649057975662947	0.002083727939439737	0.002891118717655269	0.002235	0.2981205753366042	1.4	1.4	10.003971714472485	0.45	0.01	0.2	10.000001412937186	0.0037241832858722138
1.82084728579186e-5	54.88513909303926	0.634147525536246	0.3155169646028816	0.017489117275668997	0.13673486794780748	0.03124776683545816	0.7115288177812373	1.88847118221879	0.1966606381282632	1.1471918364432006	17.080049327667094	1.5297543485706002	0.06699522520722513	0.0	1.4121405944460523	0.06564578337660608	19.999834683845535	151.7557308091484	2.7	1.35	3.981071705487114e-5	1.5291278847827126	0.047784	0.0691546606522494	0.3811779322985611	0.011079216426918467	0.37424590302415556	0.002634072588831286	0.00267532030707154	0.06768771674650274	0.0001	0.03309013873252404	0.34075840582086764	0.040667967027795376	0.0009413417699126742	3.67130766329347e-5	0.04647856119596074	0.0020831704559012474	0.0028905970979623326	0.002235	0.2981205719337117	1.4	1.4	10.003975849330372	0.45	0.01	0.2	10.000001417961757	0.0037219217283050265
1.82084728579186e-5	54.88513909303926	0.634141747291736	0.31547811413354715	0.017487746558418962	0.13673272975668901	0.031248741430569348	0.7114950422525205	1.888504957747507	0.19665000806201038	1.1472082447543948	17.081088287927404	1.5297482355144612	0.06700078360454187	0.0	1.4121349213346777	0.06565122944079012	19.9998348675875	151.7545802359537	2.7	1.35	3.981071705487114e-5	1.529121697285327	0.047784	0.06920213750533616	0.38144214611508215	0.011089555785830596	0.37380343461811116	0.002634440647761639	0.002677012090102938	0.06766645384185566	0.0001	0.033091797824781936	0.34078906451471697	0.04066589030944463	0.0009409736446088548	3.672995302302504e-5	0.04646704069518862	0.0020826287231318344	0.0028900916795613113	0.002235	0.29812056863707076	1.4	1.4	10.003979639529517	0.45	0.01	0.2	10.00000142298194	0.0037197192877402585
1.82084728579186e-5	54.88513909303926	0.6341354962235738	0.315440658597246	0.017486624960409158	0.1367310749999772	0.031249659921425133	0.7114585045911536	1.888541495408874	0.19663850848131412	1.1472259954026138	17.08204680999624	1.5297417880981525	0.06700664593129253	0.0	1.412128937923761	0.06565697329301577	19.999835037105306	151.75342183416882	2.7	1.35	3.981071705487114e-5	1.5291151709112578	0.047784	0.06924740066549423	0.38169399219378175	0.011099441211531887	0.37337717890210614	0.0026347840613580517	0.0026786308840705763	0.06764555108802851	0.0001	0.033093360613715844	0.3408181396816218	0.04066391258974342	0.0009405926857721473	3.674546514981115e-5	0.04645599452987	0.0020821018571583754	0.0028896015880054172	0.002235	0.2981205654409603	1.4	1.4	10.003983099333487	0.45	0.01	0.2	10.00000142799701	0.0037175729115258107
1.82084728579186e-5	54.88513909303926	0.6341288045513406	0.3154045408446029	0.017485739105890772	0.13672987963531016	0.03125052513675105	0.7114193930376047	1.8885806069624227	0.1966261986672666	1.14724499688922	17.082930055615073	1.5297350319395775	0.06701278889197113	0.0	1.4121226679879169	0.06566299210851174	19.999835193304893	151.75225629333377	2.7	1.35	3.981071705487114e-5	1.529108331648224	0.047784	0.06929056113945023	0.3819340922063276	0.01110889443897394	0.3729664210606418	0.0026351025080472274	0.0026801800433776807	0.06762489992534412	0.0001	0.03309483155773417	0.3408457029378932	0.04066203084175189	0.0009401997862908447	3.675960715663622e-5	0.046445404448377275	0.0020815890334313514	0.0028891259902015694	0.002235	0.29812056233992335	1.4	1.4	10.00398624222315	0.45	0.01	0.2	10.000001433006272	0.003715479782499245
1.82084728579186e-5	54.88513909303926	0.6341217056653058	0.3153697177805818	0.017485076531656027	0.1367291215974783	0.03125133945432445	0.7113779026588598	1.8886220973411676	0.1966131400527447	1.147265154389782	17.083742844628702	1.529727991445198	0.06701919029098023	0.0	1.4121161341774655	0.06566926414017438	19.999835337045432	151.75108460581538	2.7	1.35	3.981071705487114e-5	1.5291012042303214	0.047784	0.06933172362610489	0.3821630337115993	0.011117935355442308	0.37257044453642946	0.002635395958071271	0.0026816625215002323	0.06760443171163147	0.0001	0.033096215572646394	0.34087182879652334	0.040660242128633284	0.0009397957980184393	3.67723921239436e-5	0.046435256103187134	0.002081089484052636	0.002888664096162894	0.002235	0.29812055932877984	1.4	1.4	10.003989080988344	0.45	0.01	0.2	10.000001438009065	0.0037134373076256255
1.82084728579186e-5	54.88513909303926	0.6341142332179425	0.3153361560443425	0.017484625532865464	0.13672878035109268	0.03125210491625798	0.7113342300319071	1.8886657699681202	0.1965993945487461	1.1472863723410356	17.084489680583232	1.5297206896661024	0.06702582916318324	0.0	1.4121093578846133	0.06567576884649333	19.99983546912687	151.74990795756221	2.7	1.35	3.981071705487114e-5	1.529093812000098	0.047784	0.0693709868087504	0.3823813713276387	0.011126582296160974	0.37218854065949947	0.002635664627636487	0.002683080962798033	0.06758410857698878	0.0001	0.03309751781434109	0.34089659275732453	0.040658543561851036	0.0009393815318528596	3.67838480334654e-5	0.0464255378078518	0.0020806024946718724	0.002888215159705074	0.002235	0.29812055640263285	1.4	1.4	10.003991627803114	0.45	0.01	0.2	10.000001443004749	0.003711443103991817
1.82084728579186e-5	54.88513909303926	0.63410642040305	0.3153038286139893	0.01748437505194907	0.1367288365681111	0.03125282332044283	0.7112885690382259	1.8887114309618014	0.19658502321849625	1.1473085564863852	17.085174773878116	1.5297131482442512	0.06703268582444177	0.0	1.4121023591939799	0.06568248694107204	19.999835590286988	151.74872764003084	2.7	1.35	3.981071705487114e-5	1.529086176858657	0.047784	0.06940844367462691	0.3825896281601775	0.011134852292317015	0.3718200161061063	0.002635908935609589	0.002684437776242898	0.06756391574377363	0.0001	0.03309874350764375	0.34092006980333656	0.04065693227419259	0.0009389577582473537	3.679401427965925e-5	0.046416239572501135	0.0020801274011863343	0.0028877784782879775	0.002235	0.29812055355686845	1.4	1.4	10.003993894287172	0.45	0.01	0.2	10.000001447992721	0.0037094949832625584
1.82084728579186e-5	54.88513909303926	0.6340982993549718	0.31527271219003483	0.017484314602066744	0.1367292719071004	0.03125349629054524	0.711241107352425	1.8887588926476024	0.1965700851733613	1.147331615579475	17.08580206267529	1.5297053873259283	0.06703974194806783	0.0	1.4120951568018638	0.0656894004675551	19.999835701223976	151.74754497606588	2.7	1.35	3.981071705487114e-5	1.5290783191643578	0.047784	0.06944418184092607	0.3827882973558604	0.01114276127430141	0.371464198554814	0.002636129463611737	0.00268573519345769	0.06754385516191974	0.0001	0.03309989781456006	0.34094233324385675	0.040655405404573686	0.0009385252080035352	3.680293868357582e-5	0.046407352374726964	0.0020796635864144047	0.0028873533922469247	0.002235	0.298120550787152	1.4	1.4	10.003995891554924	0.45	0.01	0.2	10.000001452972397	0.003707590935333426
1.82084728579186e-5	54.88513909303926	0.6340899007631413	0.3152427852212776	0.017484434208001852	0.1367300688538693	0.031254125330404364	0.7111920241983696	1.8888079758016576	0.1965546368650624	1.1473554624796392	17.08637523439372	1.529697425485315	0.06704698063742875	0.0	1.4120877679457196	0.06569649287068119	19.99983580258997	151.74636126764608	2.7	1.35	3.981071705487114e-5	1.5290702576905786	0.047784	0.06947828394510587	0.3829778440646305	0.011150324272587851	0.3711204402915403	0.00263632691565455	0.0026869753176844403	0.06752394033604447	0.0001	0.033100985738192236	0.3409634539044772	0.04065396009196765	0.0009380845738287027	3.681067501920743e-5	0.04639886762197483	0.0020792104763758387	0.002886939283077372	0.002235	0.29812054808941757	1.4	1.4	10.003997630262827	0.45	0.01	0.2	10.000001457943222	0.003705729114923155
[truncated: 133 more columns]
