# Supplementary material for: Seizure and redox rescue in a model of glucose transport deficiency
Source: PLoS Comput Biol. 2025 Apr 4;21(4):e1012959. doi: 10.1371/journal.pcbi.1012959 (PMC12002639; doi:10.1371/journal.pcbi.1012959)
Supplement: S1 Data — (ZIP) [file pcbi.1012959.s002.zip › GLUT1_DS_model-main/variables_idxs.jl]

1	C_H_mitomatr_n
2	K_x_n
3	Mg_x_n
4	NADHmito_n
5	QH2mito_n
6	CytCredmito_n
7	O2_n
8	ATPmito_n
9	ADPmito_n
10	ATP_mx_n
11	ADP_mx_n
12	Pimito_n
13	ATP_i_n
14	ADP_i_n
15	AMP_i_n
16	ATP_mi_n
17	ADP_mi_n
18	Pi_i_n
19	MitoMembrPotent_n
20	Ctot_n
21	Qtot_n
22	C_H_ims_n
23	ATP_n
24	ADP_n
25	FUMmito_n
26	MALmito_n
27	OXAmito_n
28	SUCmito_n
29	SUCCOAmito_n
30	CoAmito_n
31	AKGmito_n
32	CaMito_n
33	ISOCITmito_n
34	CITmito_n
35	AcCoAmito_n
36	AcAc_n
37	AcAcCoA_n
38	PYRmito_n
39	bHB_n
40	bHB_ecs
41	bHB_a
42	bHB_b
43	ASPmito_n
44	ASP_n
45	GLUmito_n
46	MAL_n
47	OXA_n
48	AKG_n
49	GLU_n
50	NADH_n
51	C_H_mitomatr_a
52	K_x_a
53	Mg_x_a
54	NADHmito_a
55	QH2mito_a
56	CytCredmito_a
57	O2_a
58	ATPmito_a
59	ADPmito_a
60	ATP_mx_a
61	ADP_mx_a
62	Pimito_a
63	ATP_i_a
64	ADP_i_a
65	AMP_i_a
66	ATP_mi_a
67	ADP_mi_a
68	Pi_i_a
69	MitoMembrPotent_a
70	Ctot_a
71	Qtot_a
72	C_H_ims_a
73	ATP_a
74	ADP_a
75	FUMmito_a
76	MALmito_a
77	OXAmito_a
78	SUCmito_a
79	SUCCOAmito_a
80	CoAmito_a
81	AKGmito_a
82	CaMito_a
83	ISOCITmito_a
84	CITmito_a
85	AcCoAmito_a
86	AcAc_a
87	AcAcCoA_a
88	PYRmito_a
89	GLN_n
90	GLN_out
91	GLN_a
92	GLUT_a
93	Va
94	Na_a
95	K_a
96	K_out
97	GLUT_syn
98	VNeu
99	Na_n
100	h
101	n
102	Ca_n
103	pgate
104	nBK_a
105	mGluRboundRatio_a
106	IP3_a
107	hIP3Ca_a
108	Ca_a
109	Ca_r_a
110	sTRP_a
111	vV
112	EET_a
113	ddHb
114	O2cap
115	Glc_b
116	Glc_t_t
117	Glc_ecsBA
118	Glc_a
119	Glc_ecsAN
120	Glc_n
121	G6P_n
122	G6P_a
123	F6P_n
124	F6P_a
125	FBP_n
126	FBP_a
127	f26bp_a
128	GLY_a
129	AMP_n
130	AMP_a
131	G1P_a
132	GAP_n
133	GAP_a
134	DHAP_n
135	DHAP_a
136	BPG13_n
137	BPG13_a
138	NADH_a
139	Pi_n
140	Pi_a
141	PG3_n
142	PG3_a
143	PG2_n
144	PG2_a
145	PEP_n
146	PEP_a
147	Pyr_n
148	Pyr_a
149	Lac_b
150	Lac_ecs
151	Lac_a
152	Lac_n
153	NADPH_n
154	NADPH_a
155	GL6P_n
156	GL6P_a
157	GO6P_n
158	GO6P_a
159	RU5P_n
160	RU5P_a
161	R5P_n
162	R5P_a
163	X5P_n
164	X5P_a
165	S7P_n
166	S7P_a
167	E4P_n
168	E4P_a
169	GSH_n
170	GSH_a
171	GSSG_n
172	GSSG_a
173	Cr_n
174	PCr_n
175	Cr_a
176	PCr_a
177	cAMP_a
178	NE_neuromod
179	UDPgluco_a
180	UTP_a
181	GS_a
182	GPa_a
183	GPb_a
